# Supplementary material for: Is it enough to utilize a single anchor for repair of rotator cuff tears ≤ 3 * 3 cm²?
Source: PLoS One. 2025 Apr 21;20(4):e0320915. doi: 10.1371/journal.pone.0320915 (PMC12011237; doi:10.1371/journal.pone.0320915)
Supplement: S1 File — (CSV) [file pone.0320915.s001.csv]

Anon_ID	@6mo_Retear	Op_time	Noofanchors	Group	Gender_M0F1	Age	Shoulder_R0L1	SurgeryType	InsuranceType	TearAntPost	TearMedLat	TearSizeArea	PreOpPink_ActivityPain	@6wkPink_ActivityPain	@6moPink_ActivityPain	PreOpPink_SleepPain	@6wkPink_SleepPain	@6moPink_SleepPain	PreOpPink_ExtremePain	@6wkPink_ExtremePain	@6moPink_ExtremePain	PreOpPink_Rest	@6wkPink_Rest	@6moPink_Rest	PreOpPink_Overhead	@6wkPink_Overhead	@6moPink_Overhead	PreOpPink_Sleep	@6wkPink_Sleep	@6moPink_Sleep	PreOpPink_Stiffness	@6wkPink_Stiffness	@6moPink_Stiffness	PreOpPink_BehindBack	@6wkPink_BehindBack	@6moPink_BehindBack	PreOpPink_Overhead_A	@6wkPink_Overhead_A	@6moPink_Overhead_A	PreOpPink_Overall	@6wkPink_Overall	@6moPink_Overall	PreOpPink_CurrentWork	@6wkPink_CurrentWork	@6wkPink_CurrentSport	PreOpPink_CurrentSport	@6moPink_CurrentWork	@6moPink_CurrentSport	V67
1	0	45	7	1	0	58.85277778	0	RCR	Private	50	50	2500	4		4	4		3	3		0	2		1	4		3	2		1	2		1	3		1	4		1	0		3	0			0	0	0
2	0	50	7	1	1	74.16666667	0	RCR	Private	24	20	480	4	1	3	4	2	0	3	1	0	0	0	1	4	4	0	3	1	0	0	4	3	3	4	0	4	2	0	0	3	4	0	0	0	0	0	0
3	0	25	7	1	1	64.55555556	0	RCR	Private	50	30	1500	4	3	3	4	3	3	3	0		3	0	3	4	4	3	4	4	3	4	4	3	4	4	4	4	4	4	0	0	1	0	0	0	0	0	0
4	0	55	7	1	0	79.14444444	0	RCR (Supraspinatus & Subscapularis)	Private	34	30	1020	3	3	0	2	0	0	2	0	0	0	0	0	3	0	0	1	0	0	0	1	0	1	0	0	4	0	0	3	3	4	0	0	0	0	0	0
5	0	40	7	1	0	59.02777778	1	RCR	Private	30	25	750	4	3	2	4	3	1	3	0	0	2	0	0	3		0	4	1	0	2	1	1	3	1	0	3		0	1	3	4	1	1	0	0	2
6	0	35	7	1	1	70.95277778	1	RCR	Private	25	15	375	3	2	0	3	3	1	3	0	0	0	0	0	2		0	2	1	0	0	0	0	2		0	3		0	1	3	4	0	0	0	0	0
7	0	30	6	1	0	63.925	0	RCR	SelfFunded	30	40	1200	4	0	0	4	0	0	4	0	0	1	0	0	4	0	0	3	0	0	4	0	1	4	0	3	4	0	3	0	0	3	1	0	0	2	2	3
8	1	19	6	1	0	76.53055556	1	RCR	Private	50	30	1500	3		0			0				1		0	3		1	1			2		0	1		0	2		1	2		4	1			2	2	1
9	0	36	6	1	0	66.7	0	RCR		40	30	1200	4		3	4	0	0	0		0	2		0	2		1	1	0	0	1	1	1	2	1	1	2		1	2	3	4	1	1	2	2	2	2
10	0		6	1	0	69.36666667	1	RCR	Private	50	50	2500	4	4	0	4	3	0	3	3	0	2	1	0	3		1	2	2	0	3	2	3	0	1	0	3		0	1	3	4	2	0	0	0	0	0
11	0	30	6	1	0	43.56111111	1	RCR	Private	40	20	800	3	3	1	3	0	0	0	0	0	1	1	0	3	0	1	2	0	0	2	2	1	1	0	0	4	0	3	1	3	4	1	1	0	2	2	0
12	0	25	6	1	1	69.61388889	1	RCR	Private	50	50	2500	4	0	0	3	4	0	3	0	0	1	2	0	2	2	0	1	2	0	3	0	0	2	2	0	3	2	0	1	4	4	1	2	0	2	2	2
13	0	46	6	1	0	55.27777778	0	RCR	Private	50	25	1250	4	3	1	3	4	4	4	3	4	0	1	1	4	0	0	1	3	3	2	1	0	4	2	3	4	0	1	1	3	3	0	0	0	0	2	0
14	0	45	6	1	0	43.15555556	0	RCR	Private	50	25	1250	4	3	3	4	4	1	4	2	1	4	0	0	4	3	1	4	2	0	3	1	0	4	1	0	4	3	0	0	3	3	0	1	0	2	1	1
15	1	22	6	1	0	60.64722222	0	RCR	P	45	15	675	4	3	3	4	3	3		3	3	3	2	3	4	3	3	3	2	3	3	2	3	3	2	3	3	3	3	1	3	3	1	2	0	1	2	0
16	1	60	6	1	1	82.29444444	1	RCR	Private	35	20	700	4	3	3	0	0	0	4	0	3	2	1	1	4	0	3	0	0	0	4	2	3	4	2	1	4	3	3	1	3	4	0	0	0	0	0	0
17	0	39	6	1	0	65.06944444	0	RCR	Private	50	40	2000		0	0	0		0	0		0	0	0	0	1	0	1	0	0	0	1	0	0	1		0	1		0	3	4	4	2	0	0	0	1	0
18	1	64	6	1	0	42.61388889	0	RCR, shoulder arthroscopy	Private	20	20	400	3	2	1	2	2	0	2	1	0	0	1	0	3	2	0	1	1	0	3	2	1	4	2	3	3	2	0	1	3	3	1	1	0	1	1	0
19	0	21	6	1	0	58.86388889	0	RCR	Private	50	30	1500	0	3	3	0	4	3	1	0	0	0	4	3		2		0	2	3	0	2	3	3	2	4	4	2		0	2	2	0	0	0	0	1	0
20	1	30	6	1	0	75.05555556	0	RCR	WCPrivate	50	10	500	3	2		3	3		3	1		0	1		4	0		3	2		4	2		3	0		3	0		0	3		1	0	0	0
21	0	22	6	1	0	69.675	0	RCR	Private	35	25	875	3	0	4	3	4		1	0		2	1	0	4	2	3	2	2	1	3	1	3	3	1	3	4	2	3	1	3	3	1	0	0	0	2	0
22	0	40	6	1	1	75.95277778	0			50	30	1500	3	2	0	3	0	0	3	0	0	0	0	0			0	3	0	0	0		0			0			0	1	4	4	0	0	0	0	0	0
23	0	55	6	1	0	66.98055556	0			20	30	600	3	4	3	3	4	3	3	4	0	2	3	1	4			3	3	3	2		1	4			4			0	0	1	0	0	0	0	0	0
24	0	60	6	1	0	61.11111111	0			30	25	750	0	2	0	3	2	2	0	0	0	0	0	0	0			1	0	1	0		1	0			0			3	4	3	2	0	0	0	1	0
25	0	75	6	1	1	58.2	1			30	20	600	4	1	3	4	0	3	3	0	0	2	0	0	4		1	2	0	0	3	0	1	3		1	4		1	0	2	4	1	0	0	0	1	0
26	0	35	5	1	1	53.83055556	0	RCR	Private	20	10	200	4	3	4	4	3	4	4	2		3	2	3	3	4	3	3	2	3	2	2	3	1	2	3	1	4	3		0		2	2	0	0	1	0
27	1	45	5	1	0	75.59166667	1	RCR	Private	40	40	1600	4	0	3	3	0	0		0	0	2	0	0		1		2	0	1		1	1	4	0	0	4	2	4		0		0	1	0	0	0	0
28	1	60	5	1	0	63.56388889	0	RCR	Private	50	50	2500	4	0	0	4	0	0	4	0	0	2	0	0	4	0	0	4	0	0	3	0	0	4	0	0	4	0	0	0	0	4	0	0	0	1
29	0	60	5	1	0	61.81666667	0	RCR	Private	50	20	1000	3	0	3	3	0	1	2	0	0	1	0	0	2	0	0	2	0	1	0	0	0	2	0	1	2	0	0	2	0	4	1	0	0	1	1	1
30	0	60	5	1	0	68.33055556	0	RCR	WC	30	10	300	4	0	4	4	0	4	4	0	3	2	0	3	4	0	4	3	0	3	2	0	3	4	0	4	4	0	4	1	0	1	0	0	0	1	0	0
31	0	30	5	1	0	59.44444444	1	RCR	Private	35	20	700	4	0	3	4	0			0		2	0	1	2	0		2	0		1	0	1	2	0	3	2	0		2	0	3	1	0	0	1	2	1
32	1	30	5	1	1	69.26944444	1	RCR	Private	30	40	1200	4	0	0	4	0	0	3	0	0	2	0	0	3	0	0	2	0	0	2	0	0	2	0	0	3	0	1	2	0	4	0	0	0	1	0	1
33	1	30	5	1	0	56.45555556	0	RCR	WC	50	20	1000	4	0	3	4	0	3		0	0	0	0	0	3	0	3	1	0	1	1	0	1	2	0	1	2	0	3	2	0	3	1	0	0	0	1	0
34	1	40	5	1	1	62.70555556	0	RCR	Private	40	30	1200	4	0		4	0	0	3	0	0	2	0	0	4	0	1	3	0	1	1	0	1	4	0	3	4	0	1	0	0	3	1	0	0	0	2	0
35	0	20	5	1	0	64.43888889	1	RCR	Private	40	50	2000	4	0	4	4	0	3	4	0		4	0	0	2	0	1	4	0	1	4	0	1	4	0	1	2	0	1	0	0	4	0	0	0	1	1	1
36	0	35	5	1	1	65.00555556	0	RCR	Private	30	20	600		3	0	4	3	3		0	0	1	0	0	1	0	0	3	1	3	0	0	0	1	2	1	1	2	1		0		1	1	0	1	2	0
37	1	40	5	1	0	78.83611111	1	RCR	Private	40	30	1200	3	0		2	0		4	0		1	0	0	4	0	3	1	0	0	1	0	1	0	0	1	4	0	3	1	0	4	2	0	0	0	1
38	1	40	5	1	1	74.10555556	0	RCR	Private	40	20	800	4	0	3	4	0	3	3	0	0	2	0	1	3	0	3	3	0	1	3	0	0	3	0	3	3	0	3	1	0	3	1	0	0	0	0	1
39	0	35	5	1	0	77.11666667	1	RCR	AllianzCTPclaims	50	50	2500	4	0	3	4	0	3	4	0	0		0	0	4	0	3	2	0	3	1	0	0	2	0	0	4	0	3	0	0	3		0	0	2		0
40	1	40	5	1	1	78.65555556	1	RCR	Private	50	50	2500	3		0	0	1	3	0	1	0	0	0	0	3	0	1	0	0	3	2	1	3	4	0	1	4	0	1	1	4	3	1	1	0	1	1	0
41	1	24	5	1	1	67.53055556	0	RCR	NoPrivate	40	20	800	4	0	0	4	0	0	4	0	0	1	0	0	4		0	2	0	0		0	3	2	0	1	4		3	0	4		2	0	0	1
42	1	30	5	1	1	73.34166667	1	RCR	Private	50	40	2000	4		3	2		3	3		0	2		1	3		3	2		1	3		1	2		1	4		3	1		3	1			0	0	0
43	0	30	5	1	0	72.89444444	0	RCR	Private	50	40	2000	3	4	1	3	3		3	3		2	0		3	4		3	1	1	1	0	3	4	4		4	4	3	1	2	0	0	0		0	2	2
44	0	20	5	1	1	65.47777778	0	RCR	Private	30	30	900	4	3	0	3	0	0	3	0	0	2	1	0	3	3	0	3	0	0	0	0	0	0	3	1	3	3	0	0	4	2	2	1	0	0	0
45	1	21	5	1	0	64.01111111	0	RCR		50	40	2000	4	0	1	3	0	0	2	0	0	2	0	1	3	2	1	2	1	0	3	2	3	4	1	3	3		3	2	3	4	3	0	0	1	3	1
46	0	30	5	1	1	61.93888889	0	RCR		30	30	900	4	3	3	4	3	3	3	1	3	2	2	1	4	3	3	2	2	3	4	2	3	4	3	3	3	3	3	0	2	2	1	1	0	1	2	0
47	0	35	5	1	0	59.25555556	0	RCR	Private	10	25	250	4	3	3	4	3	3	3	3	3	1	2	1	3	4	1	2	3	3	3	4	1	3	3	1	4	4	1	1	2	3	1	1	0	0	1	2
48	0	36	5	1	0	35.68888889	1	RCR	Private	50	50	2500	2		1	2		0	2		0	2		0	3		1	1		0	2		1	3		0	3		1	2		4	1			1	2	1
49	0	54	5	1	0	70.03333333	0	RCR	Private	30	30	900	4	4	1	3	4	0	2	0	0	2	1	0	3	3	3	2	1	0	1	1	1	2	3	3	3	3	1	2	3	4	1	0	0	1	0	1
50	0	16	5	1	0	71.04722222	0	RCR	Private	30	25	750	4	4	1	4	3	0	3	0	0	1	1	1	2	2	1	2	1	0	3	1	0	2	3	1	2	2	1	2	3	3	0	0	0	0	0	0
51	0	22	5	1	0	49.39166667	0	RCR	Private	30	20	600	3	3	3	3	3	3	2	0	0	1	2	3	2	3	3	2	2	3	2	2	3	2	1	3	2	2	3	2	3	3	1	1	0	0	1	1
52	0	40	5	1	0	56.2	0	RCR	Private	16	20	320	4	3	1		3	1	4			2	2	0	3	2	1		2	1	3	1	1	3	0	1	3	3		1	3	4	3	0	0	0	1	0
53	0	39	5	1	0	65.30277778	1	RCR	Private	45	30	1350	4	3	3	4	3	3	3	3	3	1	2	1	4	3	3	2	3	1	0	0	3	2	0	3	4	4	3	0	1	3	0	0	0	1	1	1
54	1	16	5	1	0	55.425	0	RCR	P	40	20	800	3	3	0	3	4	1	3	2	0	1	1	0	1	1	0	1	1	0	1	1	1	3	1	1	3	1	1	3	4	4	1	1	1	0	2	0
55	0	40	5	1	0	65.25	1	RCR	Private	30	25	750	4	4	3	4	4	1	4	3	1	4	1	1	3	4	3	4	3	1	4	2	3	3	3	3	4	4	3	0	2	3	0	0	1	0	1	0
56	1	24	5	1	0	71.33333333	0	RCR	Private	40	25	1000	3	3	3	4	4	3	3	0		2	2	1	2	4	3	2	1	3	3	2	1	3	4	3		2	3		3	3	2	0	0	0		0
57	0	45	5	1	0	46.01944444	0	RCR	SelfFunded	19	38	722	1	0	0	1	0		1	0		0	0	0	4	1		0	0		0	0	0	0	0		4	1	0	1	4	4	2	2	0	0	3	1
58	0	20	5	1	1	52.71666667	0	RCR	Private	30	20	600	4	3	1	4	2	0	0	0	0	2	1	0	3		3	2	1	0	2	2	3	4	3	3	4		3	1	3	3	1	1	0	0	0	0
59	1	20	5	1	1	56.54722222	0	RCR	Public	40	20	800	4	3	3	4	0	0	4	0	3	4	1	3	4	4	3	4	0	0	4	1	0	4	1	1	4	3	3	0	3	1	2	0	0	0	1	0
60	0	20	5	1	0	55.39722222	0	RCR	Private	30	20	600	4	4	3	4	4	0	0	4	0	1	1	0	1	1	3	2	1	0	0	0	0	0	4	3	0	2	0	2	3	3	1	4	0	0	1	0
61	0	25	5	1	0	63.90555556	0	RCR	Private	18	19	342	4	3	3	4	4	0	3	0	0	1	1	0	4	3	3	2	2	0	3	2	3	3	3	1	3	3	3	1	2	4	1	1	0	1	1	0
62	1	21	5	1	0	82.86111111	0	RCR	Private	40	30	1200	0	0	3	0	0	3		0	3	4	1	3	1	0	3		1	3	2	0	3	2		3	3		3	2	3	4	0	0	0	0	2
63	0	25	5	1	0	65.775	0	RCR	Private	30	25	750	3	2	3	3	2	0	1	0	0	1	1	1	2	3	3	1	1	1	1	2	3	2	3	0	3	3	3	2	3	3	2	0	0	0	0	0
64	1	35	5	1	0	74.56111111	1	RCR	Private	40	40	1600	4	3	3	4	3		4	0		2	1	1	4	4	3	2	1	1	2	3	3	2	4	1	4	0	3	1	1	2	0	0	0	0	0	0
65	0	35	5	1	0	73.12222222	0	RCR	Noprivate	30	20	600	3	4	0	0	4	0	3	0	0	1	1	0	2	1	0	1	1	0	2	1	1	4	1	1	4	1		2	3	3	2	0	0	2	0	2
66	0	25	5	1	0	72.15833333	0	RCR	Private	40	30	1200	4	4	3	4	0	0	4	0	0	2	2	1	4	0	1	2	0	0	3	3	1	4	4	3	3	4	3	0	2	3	0	1	0	0	2	1
67	0	35	5	1	1	61.28888889	0	RCR	Private	40	15	600	4	3	0	0	3	0	3	0	0	1	2	0	4	0			3	0	1	0	0	4	3	0	4	0	0	0	3	3	0	1	0	1	1	0
68	0	40	5	1	0	55.32777778	0	RCR	Private	40	30	1200	3	3	3	3	3	0	0	0	0	0	1	0	4	0	3	2	2	0		1	3	4	0	3	4	0	3	0	2	2	0	0	0	0	1	0
69	0	18	5	1	1	63.47222222	0	RCR	WC	40	30	1200	4	1	3	4	1	0	3	0	0	2	1	1	4	0	3	2	0	0	3	1	3	3	0	3	4	0	4	1	4	2	0	0	0	1	0	0
70	0	40	5	1	0	74.62777778	1	RCR	Private	35	25	875		4			4			3			1			4			1						1						1			2	0				42311
71	0	21	5	1	1	60.19722222	0	RCR	Private	32	20	640	4	2	0	4	0	0	4	0	0	3	0	0		0	1	2	0	0	4	4	2		1	1	4	4	1	1	2	4	0	0	0	0	0		42314
72	0	50	5	1	0	78.91388889	1	RCR	Private	40	35	1400	3	0	0	3	3	0	0		0	0	0	0	0	1	1	2		0	0	0	0	1	2	1	1	1	1	2	3	4	0	0	0	0	0
73	0	50	5	1	0	61.66666667	0			50	40	2000	2	2	3	2	3	3	2	0	0	0	0	0	4			3	1	2	0		0	2			4			1	3	4		0	0	1	0	0
74	0	60	5	1	0	45.54444444	1			40	20	800	2	2	0	3	0	0	0	0	2	0	0	0		1		2	0	0	0	0	0		1			1		0	3	3	0	0	0	0	0	0
75	0	40	5	1	0	56.72222222	0			30	30	900	3	2	0	3	2	0	2	0	0	0	0	0	3	0	0	2	1	0	0	0	0	2	0	0	3	0	0	1	4	4	1	0	0	0	0	0
76	0	50	4	1	0	82.12222222	0	RCR	Private	40	25	1000	4	4	0	0	0	0	0	0	0	1	1	1	3	1	1	0	1	1	2	2	0	2	3	3	2	2			0		1	2	0	0	2	0
77	1	60	4	1	0	59.775	0	RCR	Private	50	25	1250	4	3	4	4	0		4	1		2	0		4	0	3	2	0		3	2	3	4	2	3	4	0	3		0		0	0	0	0	1	0
78	0	30	4	1	0	54.54444444	0	RCR	Private	30	30	900		0	0	4	0	0		0	0	1	0	0	3	0	0	1	0	0	2	0	1	3	0	3	3	0	0	1	0	3	2	0	0	2	2	2
79	0	50	4	1	1	73.16666667	0	RCR	SelfFunded	30	30	900	4	0	0	4	0	0	4	0	0	3	0	0	4	0	0	3	0	0	3	0	0	3	0	0	3	0	0	1	0	4	1	0	0	1	2	1
80	1	40	4	1	0	75.84166667	0	RCR	Private	40	30	1200	4	0	3	4	0	3	4	0	0	0	0	0	2	0	3	2	0	0	0	0	1	2	0	3	2	0	3	1	0	2	0	0	0		0	0
81	0	30	4	1	1	58.82222222	0	RCR	WC	20	10	200	4	0		4	0	4	3	0		3	0	1	4	0	3	3	0	3	4	0	3	2	0	1	3	0	1	0	0	3	0	0	0	1	0	1
82	0	40	4	1	0	74.09166667	1	RCR	Private	40	20	800	4	0	3	4	0		4	0		2	0	1	3	0		2	0		3	0	1	3	0	1	3	0		1	0	4	1	0	0	1	2	0
83	0	10	4	1	1	56.82777778	0	RCR		30	30	900	3	0	1		0	1	3	0		0	0	0	3	0	1	1	0	1	1	0	0	0	0	0	3	0	1	2	0	4	2	0	0	2	1	0
84	0	30	4	1	1	64.50277778	1	RCR		30	20	600	3	3		3	3			0			1	0		0	0	2	2	1	0	1	0	1	1	0	1	0	0		0		2	2	0	1	1	0
85	0	40	4	1	0	81.84166667	1	RCR		40	20	800		0	1	0	0	0	0	0		0	0	0		0	3	0	0	0	4	0	3	4	0	0	4	0	3	0	0	3	0	0	0	1	0	1
86	0	40	4	1	1	59.57777778	0	RCR	Private	10	20	200	3	0	0	4	0	0	2	0	0	4	1	1		0	0		2	0	2	1	1	3	1	1		0	1	0	0	4	2	0	0	1	0	1
87	1	50	4	1	0	65.25833333	1	RCR	WC	30	40	1200	4	0	3	0	0	3	3	0	0	1	0	1	3	0	1	1	0	1	1	0	1	2	0	3	4	0	3	1	0	4	1	0	0	1	2	1
88	1	50	4	1	0	54.69444444	1	RCR	WC	40	30	1200	4	0	0	4	0	0		0	0	1	0	1	0	0	1	2	0	0	1	0	0	0	0	0	3	0	0	2	0	4	1	0	0	1	2	1
89	0	30	4	1	0	45.31944444	1	RCR	Private	10	10	100	3	0	1	4	0	3	2	0	0	0	0	0	1	0	1	3	0	1	0	0	0	0	0	1	0	0	1	3	0	3	2	0	0	0	1	0
90	0	30	4	1	0	59.67777778	0	RCR	WC	30	40	1200	4	0	3	4	0	4	4	0	3	4	0	1	4	0	3	4	0	3	3	0	1	4	0	1	4	0	1	0	0	3	0	0	0	1	1	0
91	0	50	4	1	1	44.18055556	0	RCR	Selffunded	30	30	900	4	3	1	4	4	0	0	2	0	0	0	0	4	4	1	1	2	0	1	2	1	2	3	1	4	4	1		0		1	1	0	1	2	2
92	1	35	4	1	0	76.16944444	0	RCR	HCF	20	40	800	4	1	0	4	3	0	0	0	0	1	1	0	2	0	1	0	0	0	1	0	1	1	1	1	1	0	1		0		2	1	0	0	0	0
93	0	30	4	1	0	45.20277778	0	RCR	Workcover	40	20	800	4	0	3	4	0	3	3	0	3	3	0	1	4	0	3	3	0	3	4	0	3	3	0	1	4	0	3	0	0	2	0	0	0	1	1	1
94	0	24	4	1	1	70.8	1	RCR	Private	40	30	1200		0	3		0	0		0	0		0	0		0	1		0	0		0	0		0	0		0	1		0	4		0	0		1	2
95	1	28	4	1	0	64.59444444	0	RCR	Workcover	40	30	1200	4	0	3	4	0	3	4	0	0	2	0	0	4	0	1	2	0	1	2	0	1	4	0	1	4	0	1	1	0	4	0	0	0	1	1	1
96	0	20	4	1	0	52.02222222	0	RCR	Private	30	40	1200		0	0		0	0		0	0		0	0		0	0		0	0	1	0	0	0	0	1	2	0	0	3	0	4	2	0	0	1	2	1
97	0	30	4	1	0	53.66111111	1	RCR	Private	30	20	600	4	0	3	3	0			0		2	0	0	2	0	1	1	0	0	2	0	0	2	0	0		0	0	3	0	4	2	0	0	1	2	1
98	0	25	4	1	1	76.29166667	0	RCR	Private	30	40	1200	4	0	3	4	0	0	3	0	0	2	0	3	4	0	3	1	0	0	3	0	1	2	0	1	4	0	3	1	0	2	1	0	0	3	1	3
99	1	20	4	1	0	58.46944444	0	RCR	Workcover	30	50	1500		0	3		0	3	4	0			0	3	4	0	3	4	0	3	3	0	3	2	0	4	4	0	3		0		1	0	0	0	1	0
100	0	18	4	1	0	67.94722222	1	RCR	Private	40	30	1200	4		0			0			0	1		0	1		0	1		0	2		0	3		0	4		0	0		4	0			3	1	3
101	0	15	4	1	1	74.11111111	0	RCR	Private	40	20	800	4		3	4			4			1		1	4		1	3		1	1		1	4		1	4		1				0			0	0	0
102	1	24	4	1	1	75.35277778	0	RCR	Selffunded	40	30	1200	4	0	0	4	0	3	0	0	0	1	0	1	3	0	3	1	0	3	3	0	3	2	0	1	3	0	3	1	0	3	1	0	0	1	1	0
103	1	20	4	1	0	71.27222222	0	RCR	Private	30	20	600	4	0		4	0	0	4	0	0	2	0	1	4	0	3	2	0	0	4	0	0	4	0	0	4	0	4	1	0	3		0	0	1	0	0
104	1	17	4	1	0	69.43888889	0	RCR	Private	45	30	1350	3		0	4		0			0	4		0			1			0	3		1	3		0			1	1		4	0			1	3	1
105	1	20	4	1	1	82.30277778	1	RCR	Nohealthfund	30	40	1200	4	0	3		0	0		0	0		0	3	4	0	3		0	0	1	0	1	4	0	3	4	0	0	3	0	4	2	0	0		2	1
106	0	15	4	1	1	62.83333333	1	RCR	Selffunded	25	20	500	4	0	3	4	0	3	4	0	3	3	0	1	3	0	1	3	0	1	1	0	1	1	0	4	1	0	3	1	0	1	0	0	0	1
107	1	18	4	1	1	82.76111111	1	RCR	Private	35	20	700	4	0	4		0			0		1	0	0	3	0	0		0		1	0		2	0	3	3	0		2	0	4		0	0	1		0
108	0	15	4	1	0	76.88611111	0	RCR	Private	30	20	600	4	0	0	4	0			0		1	0	0	3	0		1	0		1	0	0	1	0	0	2	0	0	2	0	4	1	0	0	1	0	0
109	1	22	4	1	0	70.83333333	0	RCR	Private	40	30	1200	4	0	3	0	0	0	3	0	0	2	0	3	4	0	3	2	0	0	1	0	3	3	0	3	4	0	1	1	0	3	1	0	0	1		1
110	1	28	4	1	0	91.04444444	1	RCR	Private	30	25	750	3		0	0		0	0		0	0		0	2		1	1		0	1			1		0	1		1	3		4	1			1	0	0
111	1	23	4	1	0	65.16666667	1	RCR	WC	30	20	600	3	0	0	3	0	0		0	0	2	0	0	3	0	0	2	0	0	0	0	0	1	0	0	3	0	0	3	0	4	1	0	0	1	1	0
112	1	23	4	1	0	82.92777778	0	RCR	Private	40	30	1200	0	2	0		0	0		0	0	2	0	0	3		0		0	0	3	1	0	2		1	4			4	4	4	2	0	0	1	3
113	1	30	4	1	1	68.09166667	0	RCR	Private	50	50	2500	4		1	4		0	3		0	1		0	0		1	3		0	4		1	4		1	4		1	1		4	1			1	3	0
114	0	20	4	1	1	70.58888889	1	RCR	Private	50	50	2500	3		3	3		3	3		0	3		3	4		3	3		3	2		3	3		4	4		4	1		3				0	0	0
115	0	60	4	1	1	69.44166667	1	RCR		40	30	1200	4	3			0			0		2	0		2			2	0			2		2	2		1	0		1	3		1	0	0	1
116	1	40	4	1	0	63.65277778	1	RCR	Private	50	50	2500
117	1	25	4	1	0	71.15555556	1	RCR	Private	40	40	1600	4	0	3	3	3	3	3	0	0	1	0	0	3	0	1	3	2	3	1	1	0	3	2	1	3	0	1		0		0	0	0	0	1	0
118	1	25	4	1	0	69.66666667	1	RCR	Private	50	50	2500
119	1	22	4	1	0	65.81944444	1	RCR	Private	50	40	2000	4		0	4		0	3		0	2		0	2		1	2		0	2		0	2		0	3		0			4	2			2	2	2
120	0	16	4	1	0	58.825	1	RCR	Private	35	25	875	1	0	1	4	0	1	1	0	0	1	0	1	2	0	1	2	0	1	1	0	1	2	0	1	2	0	3		0		0	0	0	2	2	1
121	0	29	4	1	0	90.68055556	0	RCR	DVA	40	40	1600	0	4	0	4	2	0	0		0	4	2	0	0	3	0	4		0	0	2	0	0	3	1	0	4	0	2	2	4	0	1	0	0	0	0
122	0	29	4	1	1	61.90555556	0	RCR	Private	30	20	600	4	3	1	4		0	2	0	0	3	1	0	2		1	3	1	0	4	2	1	1	2	0	2		1	0	3	4	1	0	0	0	1	0
123	1	26	4	1	1	67.78333333	1	RCR	Private	23	20	460	4	2	3	4	1	3	4	0	0	2	1	0	4	0	3	4	0	1	2	1	1	1	1	3	4	0	3	0	0	2	2	0	0	0	0	0
124	0	19	4	1	0	64.94444444	0	RCR	Private	30	20	600	4		0	4		1	3		0	0		0	2		0	2		1	0		1	0		1	0		0	2		4	0			1	0	1
125	0	31	4	1	1	84.41944444	0	RCR	NoPrivate	30	30	900	4		3	3		0	3		0	0		0	4		3	4		0	0		3	0		0	4		3	0		3	0			0	1	0
126	0	18	4	1	0	64.84444444	1	RCR	NoPrivate	30	10	300		3	1		3	3		0	0		2	0		0			2	3		1	0		0	0		0	0		0	4		2	1		2	1
127	0	26	4	1	1	76.16111111	0	RCR	Private	30	30	900	4	2	3	4	0	0	4	0	1	2	0	0	4	1	0	2	0	0	4	1	3	4	4	0	4	4	0	0	4	4	0	1	0	0	2	0
128	0	37	4	1	0	63.65	1	RCR	Private	40	30	1200	4	0	1	4	1	0	4	0	0	0	1	0	3	0	1	2	1	0	1	0	1	3	0	1	2	0	1	1	3	4	1	0	0	0	2	0
129	0	40	4	1	0	64.96388889	1	RCR		30	20	600	4	0	3	4	3	3	3	0	3	1	0	0	3	1	3	1	1	1	0	0	3	4	1	3	4	2	4	3	4	3	0	0	0	0	0	0
130	0	57	4	1	0	75.95	0	RCR	T/Party	50	50	2500	4		3	4		3	3		0	3	1	1	4		3	3	0	1	2	1	3	4	1	1	4		3	0	2	2		0	1	2		2
131	0	36	4	1	0	66.81388889	1	RCR	Private	20	20	400	4	3	3	4	3	3	3		3	2	1	1	2		3	4		3	0	1	1	2	2	1	2		1	1	3	2	1	1	1	1	0	1
132	0	47	4	1	1	78.73611111	0	RCR	Private	50	40	2000	4		1	3		1	1		0	1		0	4		3	2		1	0		1	2		1	4		1	2		3	0			1	1	1
133	0	24	4	1	0	74.87777778	1	RCR	Private	30	20	600	4	4		3	3		3	3		1	2		3	4			2		3	4		4	3		4	3		1	1		1	0	0	0
134	1	45	4	1	0	87.23888889	0	RCR	DVA	50	40	2000	3		0	2		0	2		0	3		0	3		0	2		0	0		0	3		3	3		1	2		4	2			0	0	0
135	1	18	4	1	0	74.15	0	RCR	Private	25	30	750	4	3		4	3	4	3			2	2	3		3			3		4	3	3	3	2	1	3	3	3	1	2	3	2	2		0	2	1
136	1	58	4	1	0	56.05833333	0	RCR		40	40	1600	4		3	0		3	4		3	1		1	3		3	0		1	3		3	3		3	3		4	2		2	3			0	0	0
137	0	45	4	1	0	74.40555556	0	RCR	Private	50	45	2250	3		1	0		0	0	0	0	0		0	4		1	1		0	3	3	1	4	2	1	4	4	1	1	3	4	0	1		0	1	0
138	0	25	4	1	0	63.11944444	0	RCR	Private	50	20	1000	4	4		4	4	3	4	4	3	2	0	3	3	4	3	3	2		4	4	3	4	4	3	4	4	3	0	3		0	0	0	0
139	0	25	4	1	1	68.3	0	RCR	Public	30	20	600	4	1	3	3	3	0		1	0	2	0	0	3	4	4	2	2	0	0	3	0	1	4	1	3	4	3	1	2	3	2	0	0	1	0	0
140	0	25	4	1	1	44.13333333	0	RCR	Private	30	20	600	3		3	3		0	2		0	1		0	4		1	2		0	0		0	2		1	4		1	1		3	1			1	1	1
141	0	23	4	1	1	64.10833333	1	RCR		20	20	400	3	0	3	4	0	3	2	0	0	2	0	1	3	0	3	2	0	1	2	0	1	3	0	3	2	0	3	2	0	4	2	0	0	0	1	0
142	0	25	4	1	0	49.75277778	1	RCR		20	20	400	3	1	0	3	1	0	0	0	0	0	1	0	3	1	0	4	1	0	0	1	0	3	0	1	3	1	1	1	4	4	1	2	1	1	1	1
143	0	35	4	1	1	49.03333333	1	RCR	Private	40	30	1200	4	3	1	4	3	0	4	0	0	3	1	1	3	2	1	3	2	0	3	2	1	3	1	0	4	2		2	4	3	0	1	0	0	2	0
144	0	36	4	1	0	48.88888889	0	RCR	Private	18	14	252	4	4	3	4	0	3	4	3	0	2	1		2	4		2	1		1	4		3	2		3	4		1	3	4	0	0	0	0	2	0
145	1	30	4	1	0	56.40833333	0	RCR	DVA	30	50	1500		3	3	3	3	3		3	1	2	0	1	3	2	3	4	3	3		3	0	3	4	1	3	4	4	2	2	3	2	0	0	0	0	0
146	0	30	4	1	0	62.23333333	0	RCR	Selffunded	20	20	400	4	3	3	4	4	0	0	0	0	2	2	0	3	3	1	2	1	0	2	3	1	3	2	1	3	3	1	1	3	4	1	0	0	0	2	1
147	0	28	4	1	1	58.53333333	1	RCR	WC	22	24	528		3	1		0	0			0	2	1	0	0	0	3	1	1	0	0	2	1	0	3	1	3	3	1	1	4	4	0	1	0	0	2	0
148	0	18	4	1	1	52.16944444	0	RCR	Private	30	20	600	3	3	3	4	3	3	3	3	3	2	2	3	3	2	3	2	2	3	3	3	3	1	3	3	3	3	3	1	2	2	1	0	0	0	1	0
149	0	38	4	1	0	63.91111111	0	RCR	Private	30	20	600	3		0	3		0	3		0	2		0	3		1	3		0	0		0	2		0	3		3	1		4	0			0	1	0
150	0	20	4	1	1	71.18611111	0	RCR	Private	28	22	616	3	0	0	3	3	0	0	0	0		1	0	1	0	1	1	1	0	0	1	1	1	4	1	1	4	0	2	4	4	0	2	0	1		1
151	0	78	4	1	0	54.75833333	1	RCR	Private	25	20	500	3	3	3	4	3	3	3	0	1	2	1	0	4	3	3	2	1	1	3	3	3	3	3	3	4	3	3	1	4	4	1	1	0	0	2	0
152	0	19	4	1	0	79.48888889	1	RCR	Private	40	20	800	4	3		2	3		3	0		1	0		3	0		2	1		3	0		1	0		3	0		2	3		2	0	0
153	0	35	4	1	0	64.70555556	0	RCR	Private	22	10	220	2	2	0	2	3	0	2	0	0	0	1	0	1	0	0	1	1	0	0	0	1	2	0	1	1	0	1	4	3	4	3	0	0	0	3	2
154	0	17	4	1	0	60.49166667	0	RCR	Private	35	20	700	4	3	0	4	3	0	4	3	0	3	2	0	4	3	1	2	2	0	4	3	3	4	1	1	4	3	3	0	3	3	3	1	1	0	2	1
155	0	30	4	1	0	63.35833333	1	RCR	Private	40	35	1400	4	4	3	4	4	3	4	0	0	2	0	1	3	2	1	2	1	3	3	2	1	3	2	3	4	3	3	1	3	3	0	0	0	0	2	0
156	0	20	4	1	0	61.44444444	1	RCR	Private	40	20	800	3	3	1	3	3	1	2	0	0	1	0	0	3	3	1	2	1	0	2	2	0	2	3	0	2	3	1	2	3	4	1	1	0	0	1	0
157	1	45	4	1	0	53.23888889	1	RCR	Public	25	35	875	3	0	0	2	2	0	0	0	0	1	0	0	4		0	2	1	0	1	1	3	1		0	3		0	2	4	4	2	1	0	0	1	0
158	0	25	4	1	1	56.05277778	1	RCR	P	30	25	750	4	4	4	4	4	4	4	4	3	3	3	3	4		3	4		3	4	4	3	2	4	4	4		3	0	1	1	2	1	0	0	0	0
159	0	22	4	1	0	76.20555556	1	RCR	P	30	20	600		2	3		2	0		0	0		0	0		1	1		1	0		1	1		2	3		1	1		4	4		0	0		0	0
160	0	17	4	1	0	68.38611111	1	RCR	Private	20	25	500	3	3	3	4	3	1	3	0	0		2	1	2	2	3	3	2		1	2	3	2	3	3	2	3	3	2	4	3	2	2	2	2	2	0
161	1	27	4	1	0	57.45	0	RCR	Private	35	35	1225		0	0		0	0		0	0		0	0		0	0		0	0		0	0		0	0		0	0		4	4		0	0		2	0
162	1	23	4	1	0	79.91111111	0	RCR	Private	30	20	600	4	4	0	4	4	0	4	4	0	4	4	0	4	4	0	4	3	0	2	2	0	4	3	0	4	3	0	1	2	4	0	0	0	0	0	0
163	0	20	4	1	1	67.02222222	1	RCR	Private	30	25	750	4	2	0	4	0	0	4		0	1	0	0	2	1	0	4	0	0	0	0	1	3		0	3		0	1	3	4	0	2	0	0	0	0
164	1	21	4	1	1	88.60277778	0	RCR	Private	30	20	600	4	4	3	4	2	3	4	2	1	0	2	1	4	3	4	2	1	1	4	4	1	4	4	3	4	4	3	0	2	2	0	0	0	0	0	0
165	0	26	4	1	0	57.88055556	1	RCR	Private	20	30	600	4		1	0		0	0		0	1		0	3		1	1		0	3		1	1		1	4		1	1		4	3			1	2	1
166	0	12	4	1	0	43.46944444	0	RCR	Private	30	25	750	4	3		4	3		4	0		3	1	0	3		0	3	1		0	1	0	0	1	0	3		0	1	4	4	1	1	0	0	2	0
167	0	15	4	1	0	67.33333333	0	RCR	Private	22	20	440	4	3	3	3	4	3	0		0	0	1	1			4	1		1	4	1	3	1	1	3	4	0	4	0	2	2	0	0	0	0	1	0
168	0	25	4	1	1	64.01944444	0	RCR	Private	25	10	250	3	0	1	2	0	0	2	0	0	1	0	0	3		1	0	0	0	0	0	0	3	1	0	2		1	1	3	4	1	1	0	1	0	1
169	0	35	4	1	0	57.57222222	1	RCR	Private	30	30	900	4	3	1	3	3	1	3	3	1	3	2	1	3	3	1	3	2	1	3	2	1	2	2	1		3	1	1	2	3	0	0	0	0	1	0
170	0	25	4	1	1	71.93055556	0	RCR	Private	50	50	2500	4	2	0	4	2	0	0	0	0	0	1	1	4		3	3	1	1	2	2	1	4		3	4		3	1	3	3	0	0	0	0	2	0
171	0	12	4	1	1	63.08055556	1	RCR	Private	20	15	300	0	2	1	0	0	1	0	0	1	0	1	1	0		1	0		1	1	1		1			1		1	3	2	4	0	0	0	0	2	0
172	1	25	4	1	0	57.51388889	0	RCR	Private	40	40	1600	4	3	3	4	4	3	4	3	3	1	2	1	4	4	1	2	4	3	0	3		4		3	4		3	0	1	3	1	0	0	0	1	1
173	0	18	4	1	0	58.96944444	0	RCR	None	32	22	704	4	4	4	4	4	0	4	3		2	3	1	4	4	3	2	3	1	3	3	3	4	4	3	4	4	4	0	1	2	0	0	0	0	1	0
174	0	15	4	1	0	56.625	0	RCR	Private	39	35	1365	3	3	3	4	3	3	3	2	0	1	1	1	3	3	3	2	2	1	2	1		3	2	1	4	3	3	1		3	1	1	2	1	2	2
175	0	19	4	1	0	58.42777778	0	RCR	Private	21	23	483	4	3	1	4	2		3	0	0	2	1	0	4	2	1	2	0	0	4	1	1	4	2	1	4	2	1	1	3	4	3	0	2	2	2	2
176	1	45	4	1	0	79.16388889	0	RCR	Private	31	41	1271	4	4	3	4	4	3	3	0	3	3	1	3	4	1	3	3	1	3	4	1	1	4		3	4		3	0	2	3	0	0	0	0	1	0
177	1	31	4	1	0	75.44444444	0	RCR	Private	40	30	1200	4	3	3	4	3		4	2		4	2	3	4	4		4	3		4	1	3	4	2	3	4	3	3	0	2	3	0	1	0	0	2	0
178	0	16	4	1	0	45.72777778	0	RCR	Private	20	10	200	4	4	3	4	3	3	3	2	3	1	1	0	4	2	1	1	2	1	2	2	1	3	4	1	3	4	3	1	2	3	3	4	1	1	2	1
179	0	16	4	1	0	59.06111111	0	RCR	Private	30	20	600	1		0	3		0	0		0	1		0	2		0	2		0	0		0	0		0	2		0	2		4	1			1	1	0
180	0	14	4	1	0	58.45	1	RCR	Private	20	15	300	4	3	3	4	3	3	3	0	0	4	0	0	4	2	1	4	1	1	1	2	3	4	0	3	4	2	3	0	3	4	1	1	0	0	2	0
181	0	20	4	1	1	62.67777778	0	RCR	Private	30	20	600	4	3	3	4	3	3	4	0	3	3	1	1	4	2	3	4	2	1	4	2	3	4	2	1	4	2	3	0	2	3	0	1	0	0		1
182	0	21	4	1	0	72.36666667	1	RCR	Private	20	15	300	1	3	3	2	3	0		1	3	1	1	0	3		3	2	2	1	3	0	1	3		3	3		3	2	3	3	2	0	0	0	1	1
183	1	35	4	1	0	61.70833333	0	RCR	Private	20	30	600	3		3	3			0			1		0	2		1	2		1	3		1	1		1	3		1	2		4	2			0	2	0
184	0	22	4	1	1	67.275	1	RCR	Noprivate	20	15	300	3	1	1	4	0	0	4	0		2	0	3	3	0	1	3	0	0	2	1	1	3			3		3	1	4	3	0	0	0	0	0	0
185	0	30	4	1	0	66.3	0	RCR	Private	35	20	700	3	3	3	3	3	3	0	3	0	1	0	1	2	2	3	2	1	1	1	2	1	2	2	3	2	2		1	2	3	1	0	0	0	2	0
186	0	22	4	1	0	23.16944444	0	RCR	Private	25	15	375	4	0	4	3	0	3		0	0	1	1	3	1	2	3	3	2	3	1	1	3	2	2	3	2	2	3	3	2	3	2	0	0	0	0	0
187	1	25	4	1	1	64.75277778	0	RCR	Selffunded	30	20	600	4	3	1	4	2	1	4	1	1	3	0	1	4	3	3	4	2	1	4	2	1	4	4	3	4	4	3	0	3	3	0	1	0	0	1	1
188	0	19	4	1	1	67.24444444	0	RCR	Private	35	30	1050	4	3	0	4	3		4	3		4	2	1	4	0		4	3		2	1		4	0		4	0			0		2	0	0	0
189	0	24	4	1	1	64.68888889	0	RCR	Private	30	20	600	3	3	1	3	2	0	1	0	0	1	0	1	3	0	3	2	1	0		1	1	3	2	1	3	2	1	0	3	3	0	1	0	0	1	0
190	0	34	4	1	0	56.6	0	RCR	Private	35	30	1050	4	0	0	4	0	3	3	0	0	2	0	0	4	0	1	3	0	3	4	0	3	4	0	1	4	0	1	0	0	3	0	0	0	0	1	0
191	1	41	4	1	0	76.80277778	1	RCR	Private	30	28	840	1	0	0	3	3	0	3	0	0	3	0	0	1	0	0	3	1	0	0	0	0	0	0	0	1	0	0	3	3	3	2	0	0	0	1	0
192	0	45	4	1	0	66.80555556	1	RCR	Private	35	20	700	3	0	0	3	3	0	2	0	2	0	0	0	1		1	1	1	0	0	0	1	1		1	1		0	2	4	4	1	0	0	0	0
193	0	30	4	1	0	41.06944444	0	RCR	WC	35	30	1050	4	0	2	4	3	0	3	0	0	2	0	0	3	2	1	2	1	0	3	1	1	4	4	1	4	2	0	1	3	4	0	0	0	0	1
194	0	35	4	1	0	60.85833333	1	RCR	WC	30	18	540	4	0	0	4	3	0	3	0	0	0	1	0	4		1	3	2	0	4	1	0	4		0	4		0	0	1	4	1	0	0	0	0
195	0	45	4	1	0	76.45555556	0	RCR	Self funded	35	20	700	4	3	3	4	3	3	3	0	2	2	0	0	4			3	2	3	1	0	4	3			3			1	3	1	0	0	0	0	0
196	1	25	4	1	0	76.39722222	1	RCR	Private	35	30	1050	3	2		0	0		0	0		2	0		4	4		0	1		4	2		3	2		4	4		2	3		0	0	0	0
197	1	15	4	1	0	74.28888889	0	RCR	Self Funded	35	25	875	3	0	2	3	1	3	0	0	0	3	0	2	1	1	1	4	2	2	3	0	0	2	0	2	4	0	2	2	3	3	0	0	0	0	0
198	0	25	4	1	1	72.33055556	0			25	28	700	3	0	0	2	0	0	0	0	0	1	0	0	3		1	1	0	0	1	0	0	2		0	3		1	1	4	4	0	0	0	1	0	1
199	0	15	4	1	0	77.38888889	1			30	15	450	3	2	2	3	2	2	1	0	0	0	1	0	3		2	4	1		1		2	0		2	4		2	1	3	3	0	0	0	1	0	0
200	1	45	4	1	1	70.225	0			30	30	900	3	0	3	4	3	3	3	0	0	2	1	1	1			3	1	1	0	0	0	4			1			4	2	1	0	0	0	0	0	0
201	0	40	4	1	0	56.775	1			30	15	450	3	0	0	3	3	2	0	0	0	0	0	0	0	0	0	2	1	1	0	1	1	0	0	0	3	0	0	2	4	1	0	0	0	0	0	0
202	0	25	4	1	0	55.91944444	0			20	20	400	3	0	0	3	0	3	0	0	0	2	0	0	3			2	0	0	3		0	2			3			1	3	4	1	0	0	0	1	0
203	0	40	3	1	0	58.47777778	0	RCR	Private	20	10	200	2	0	0	0	0	0	0	0	0	0	0		2	1	1	0	0		0	1	0	0	1	0	1	1	1		0		2	1	0	1	2	0
204	0	40	3	1	1	50.09722222	0	RCR	WC	30	25	750	3	3	3	3	3	3	0	3	1	1	0	0	2	0	1	2	2	1	2	3	1	2	3	1	1	4	1		0		1	0	0	1	1	0
205	0	40	3	1	0	48.36944444	1	RCR	WC	25	15	375		3	0		2	0		0	0	0	0	0	4	2	0	2	1	0	4	2	0	2	1	0	4	2	0		0		2	2	1	0	3	1
206	1	35	3	1	0	67.93333333	1	RCR	Private	30	10	300	4	0	0	4	3	0		0	0	1	0	0	3	1	3	3	1	0	1	4	4	2	3	1	3	3	3		0		1	1	0	0		0
207	0	40	3	1	0	77.03333333	0	RCR	Private	30	10	300	3	3	1	4	3	1	1	0	1	1	1	0	2	0	1	3	1	0	2	2	1	3	2	1	3	0	1		0		1	0	0	0	2	1
208	0	35	3	1	0	68.65	0	RCR	Private	20	5	100	4	0	0	4	0	0	4	0	0	1	0	0	4	0	0	2	0	0	1	0	0	1	0	0	3	0	0	2	0	4	2	0	0	1	0	1
209	0	55	3	1	0	70.96388889	1	RCR	Private	15	5	75		0		3	0			0		2	0	0	3	0		2	0		1	0	1	2	0	0		0		3	0	4	0	0	0	1	0	3
210	0	40	3	1	1	57.99444444	0	RCR		20	20	400		0	0	4	0	0	4	0	0	4	0	0		0	0	4	0	0	3	0	1	4	0	0		0	0	0	0	4	1	0	0	1	2	1
211	0	30	3	1	0	65.22222222	0	RCR	WC	30	15	450	4	4	3	4	4	3	4	3	3	2	1	3	3	3	3	3	2	3	3	2	3	3	3	3	3	3	0		0		3	0	0	0	0	0
212	1		3	1	1	75.42222222	0	RCR	SelfFunded	50	50	2500	4	0	3	4	0	0		0	0	0	0	0	3	0	3	1	0	0	0	0	1	2	0	3	3	0	3	2	0	4		0	0	3	1	3
213	1	60	3	1	0	22.02777778	0	RCR	Private	20	50	1000	4	0	4	3	0	3	3	0	0	1	0	1	4	0	3	1	0	3	1	0	1	4	0	0	4	0	1	1	0	3	0	0	0	1	0	2
214	1	35	3	1	1	72.26111111	0	RCR	Private	30	20	600	4	0	4	4	0	3		0		1	0	1	2	0	1	2	0	1	3	0	3	4	0	3	2	0	3	0	0	1	1	0	0	1	1	1
215	0	30	3	1	0	60.9	0	RCR	Private	35	10	350	4	0	0	4	0	0		0	0	3	0	0	2	0	0	3	0	0	3	0	0	3	0	0	3	0	0	1	0	4	2	0	0	1	2	1
216	1	30	3	1	0	64.83055556	1	RCR	Private	30	20	600	4	0	3	4	0	3	3	0	3	1	0	0	4	0	3	3	0	3	2	0	3	2	0	3	3	0	3	2	0	3	0	0	0	3	1	2
217	1	30	3	1	0	60.61666667	0	RCR	Private	40	15	600	4	0	3	4	0	3		0		2	0	0		0	1		0	1	1	0	3	1	0	3	1	0		2	0	3	2	0	0	2	2	2
218	1	30	3	1	0	56.325	1	RCR	ThirdParty	20	10	200	4	0	4	4	0	4	4	0		4	0		4	0	3	4	0	1	4	0	1	4	0	1	4	0	1	0	0	2	0	0	0	0	1	1
219	0	30	3	1	0	56.925	0	RCR	WC	15	15	225	3	0	3	4	0			0		2	0	1	3	0	3	3	0	3	1	0	3	2	0	3	2	0			0	2	2	0	0	1	2	1
220	0	30	3	1	1	60.78055556	1	RCR	WC	30	20	600	4	0	3	4	0	3	4	0		3	0	1	4	0	3	4	0	1	2	0	1	2	0	1	3	0	1	0	0	4	2	0	0	0	1	0
221	0	30	3	1	1	62.81388889	0	RCR	Private	10	25	250	3	0	3	4	0		4	0		2	0	3		0		4	0		3	0	0	3	0	0	1	0	0	0	0	4	1	0	0		1	0
222	0	30	3	1	0	46.43611111	0	RCR	Private	30	20	600	3	0	3	3	0	0		0	0	2	0	0	3	0	1	1	0	0	2	0	3	2	0	1	3	0	1	0	0	3	1	0	0	0	0	1
223	0	30	3	1	0	61.08333333	1	RCR	Private	10	20	200	4	0	0	0	0			0		0	0	0	4	0	0	0	0	0	3	0	0	1	0	0	3	0	1	2	0	4	2	0	0	2	1	1
224	1	30	3	1	1	76.01388889	1	RCR	SelfFunded	30	20	600	4	0	3	4	0	0	4	0	3	2	0	3	3	0	4	2	0	1	3	0	3	4	0	3	4	0	0	0	0	1	1	0	0		1	1
225	1	30	3	1	1	75.90833333	0	RCR	SelfFunded	30	10	300	4	0	3	4	0		4	0		3	0	1	4	0	1	4	0	1	1	0	1	3	0	0	4	0	1	0	0	4	0	0	0	1	2	2
226	0	30	3	1	0	66.48611111	1	RCR	Private	20	25	500	3	0	1	2	0	1	2	0		1	0	0	1	0	3	0	0	3	1	0	0	1	0	3	1	0	0	3	0	3	1	0	0	1	0	1
227	0	30	3	1	0	33.15277778	0	RCR	Private	15	15	225	4	0	3	2	0	0	2	0	0	1	0	0	2	0	1	1	0	0	2	0	1	1	0	0	3	0	1	1	0	3	1	0	0	0	1	2
228	0	30	3	1	0	52.82222222	1	RCR	WC	20	30	600		0	4		0	4		0			0			0			0	3		0	3		0	1		0	1		0	3		0	0		2	1
229	0	40	3	1	1	79.2	0	RCR	Private	40	20	800		0		3	0		4	0		4	0		4	0	3	4	0	1	3	0	0	3	0	1	3	0	1	1	0	4	2	0	0	2	2	2
230	0	30	3	1	1	71.98611111	0	RCR	SelfFunded	40	10	400	3	0	3	4	0			0		3	0	3	2	0		3	0		2	0	3	2	0	0	2	0	0	1	0	3	1	0	0	1	2	1
231	0	30	3	1	0	77.13333333	0	RCR	Private	30	20	600	3	0		4	0		4	0		1	0	0	2	0	0	4	0	0	4	0	0	2	0	1	2	0	1	0	0	4	0	0	0	0	0	1
232	0	40	3	1	0	66.16388889	0	RCR		20	20	400	3	0		0	0			0		0	0	0	2	0		0	0		1	0	1	2	0	0	2	0		3	0	4	2	0	0	1	1	2
233	0	30	3	1	1	44.46388889	1	RCR		10	20	200	3	0	4	3	0	3		0		2	0	1	3	0	3	1	0	3	3	0	3	2	0	3		0	3	1	0	2	1	0	0	1	2	1
234	0	30	3	1	0	43.78888889	1	RCR		30	30	900	3	0	3	0	0	0	0	0	0	0	0	1	2	0	1	0	0	1	1	0	3	1	0	0	2	0	3	3	0	3	1	0	0	0	2	2
235	0	30	3	1	0	61.02222222	1	RCR		15	15	225	3	0	3		0	4		0	3	3	0	3	3	0	3		0	3	3	0	3	2	0	3	2	0	3	2	0	3	0	0	0	0	0	0
236	0	40	3	1	1	60.89444444	0	RCR		20	20	400	4	0	3		0		4	0		1	0		4	0	3	0	0		2	0	3	3	0	3	3	0	3	0	0	3	2	0	0	1	1	1
237	0	30	3	1	0	55.90555556	1	RCR		20	20	400		0		4	0	3		0		2	0		3	0	1	2	0	1	3	0	1	4	0	3	4	0	1	0	0	4	1	0	0	1	2	1
238	0	30	3	1	1	59.91111111	1	RCR		20	10	200	3	0	0		0	0		0	0	2	0	0		0	0	2	0	0	1	0	0	4	0	0	4	0	1	2	0	4	1	0	0	1	2	1
239	0	20	3	1	1	57.13055556	0	RCR		10	10	100		0	3	0	0	3	2	0	3	0	0	1	4	0	3	1	0	1	0	0	3	0	0	1	4	0	3		0	2	1	0	0	2	1	2
240	0	15	3	1	1	50.77222222	0	RCR		30	20	600	3	0	0	0	0	0	0	0	0	0	0	0	2	0	0	0	0	0	0	0	0	1	0	0	2	0	0	3	0	4	1	0	0	0	2	0
241	0	40	3	1	0	62.56111111	1	RCR		15	25	375	4	0	0	4	0	0	0	0	0	3	0	0	3	0	0	2	0	0	1	0	0	0	0	0	3	0	0	1	0	4	2	0	0	1	3	2
242	1	40	3	1	1	76.81388889	0	RCR		30	30	900	4	0	1	0	0		4	0			0	1		0			0		3	0	1		0	1		0		3	0	3		0	0		2
243	0	40	3	1	1	77.53611111	1	RCR		20	20	400	4	0	4	4	0	0		0	3	2	0	3	3	0	3	3	0	1	2	0	3	3	0	3	3	0	3	1	0	1	2	0	0	2	2	3
244	1	40	3	1	1	62.46944444	0	RCR	Private	40	20	800	3	0	1	2	0	1	1	0	0	2	0	0	4	0	3	2	0	0	3	0	3	4	0	3	3	0	4	1	0	2	2	0	0	0	1	1
245	0	25	3	1	0	33.88888889	0	RCR	Public	20	20	400	4	0	4	4	0	4	4	0		2	0	1	4	0	3	3	0	3	3	0	3	4	0	3	4	0	3	1	0	1	1	0	0	1	1	0
246	1	30	3	1	0	46.9	0	RCR	Public	20	15	300	4	0	4	4	0		4	0		3	0		3	0	3	3	0		3	0	3	4	0	4	4	0		0	0	1	1	0	0	1	0	0
247	1	30	3	1	0	69.68333333	1	RCR	Private	25	30	750	4	1	0	4	1	0		1	0	1	0	0	3	3	0	1	0	0	0	0	1	1	3	0	3	3	1		0		1	1	0	0	1	0
248	1	30	3	1	0	73.90555556	1	RCR	Private	20	20	400	4	0		4	0	0	3	0		2	0		3	0		2	0	0	0	0	0	4	0	0	3	0		2	0	4	0	0	0	2	0	1
249	0	40	3	1	0	44.15277778	0	RCR	Private	20	20	400	4	0	1	4	0	3		0		2	0	3	3	0	3	3	0	1	3	0	3	3	0	3	3	0	3	1	0	3	2	0	0	2	2
250	1	25	3	1	1	63.97222222	0	RCR	Private	30	20	600	4	3	3	4	0	3	2	0		2	0	0	3	3	1	2	0	1	1	1	3	3	2	0	2	3	1		0		2	2	0	1	2	1
251	0	30	3	1	0	65.2	0	RCR	Private	20	20	400		0	1	4	0	0		0	0	0	0	0	2	0	1	1	0	0	1	0	0	2	0	0	2	0	1	2	0	4	1	0	0	3	1	2
252	0	60	3	1	0	67.78055556	0	RCR	Medibank	30	40	1200	3	0	1	4	0	0		0	0	1	0	0	4	0	1	2	0	0	2	0	3	3	0	3	3	0	3	2	0	3	0	0	0	2	1	2
253	0	40	3	1	1	43.82777778	0	RCR	Workcover	15	20	300	4	0	1	4	0		4	0		2	0		3	0	1	2	0		3	0	1	3	0	1	3	0	1	1	0	2	1	0	0	2	1	1
254	0	30	3	1	0	65.11944444	1	RCR	HCF	20	20	400	3	0	3	4	0	1	2	0	0	2	0	1	3	0	1	2	0	1	0	0	0	2	0	3	2	0	1	3	0	2	1	0	0	2	2	1
255	1	30	3	1	1	55.90555556	1	RCR	Workcover	20	20	400	4	2	0	3	0	0	2	2	0	1	1	0	2	2	0	1	1	0	0	0	1	2	1	0	2	2	0		0		2	1	1	0	1	0
256	0	50	3	1	1	64.84166667	0	RCR	AustHealth	20	20	400	3	0		3	0			0		0	0	0		0		1	0		0	0	0	1	0		2	0	3	2	0	4	1	0	0		2	1
257	1	20	3	1	0	61.675	0	RCR	Workcover	20	20	400		0	0	0	0			0			0	0		0			0			0	0		0	1		0		3	0	4	1	0	0	1	3	1
258	1	20	3	1	0	74.13333333	0	RCR		25	20	500	4	0	3	4	0	0		0	0	1	0	1	1	0	1	1	1	0	1	1	1	4	0	1	1	0	1		0		2	1	0	1	2	2
259	0	25	3	1	1	46.85555556	0	RCR	Selffunded	30	20	600	4	0	4	4	0	4	4	0	3	3	0	3	4	0	3	3	0	3	4	0	1	4	0	3	4	0	1	0	0	2	0	0	0	1	0	2
260	0	40	3	1	1	56.28888889	1	RCR	Workcover	30	20	600	3	3	3	4	4	3	3	3	3	3	3	3	4	3	3	4	3	3	4	3	3	4	3	3	4	3	3		0		0	0	1	0	1	0
261	1	40	3	1	1	69.84444444	0	RCR	HCF	30	30	900		0			0			0			0			0			0			0			0			0			0			0	0
262	0	30	3	1	1	64.62777778	0	RCR	Medibank	30	25	750	4	4	3	4	0			0		1	3		1	0		1	0		2	3	0	2	4	0	2	4			0		2	1	0	0		0
263	0	30	3	1	1	62.55277778	0	RCR	MBF	25	20	500	4	0			0			0		2	0	0	4	0	0	2	0	0	1	0	3	3	0	3	4	0	3	1	0	4	0	0	0	1	1	1
264	1	19	3	1	0	56.63611111	1	RCR	Austhealth	40	30	1200		0			0			0			0			0			0			0			0			0			0			0	0
265	0	45	3	1	1	63.52222222	0	RCR	Public	20	20	400	4	0	3	4	0	0	3	0	0	4	0	1	3	0	1	4	0	0	4	0	1	3	0	1	4	0	3	0	0	4	0	0	0	1	1	1
266	1	14	3	1	1	70.23611111	0	RCR	NIB	30	20	600	3	3	3	3	4		3	0		2	2	3	3	3		2	1		3	2	1	3	2	1	3	3	1		0		1	1	0	0	1	0
267	0	30	3	1	1	78.35833333	1	RCR	MBF	20	20	400	4	2		4	1			0		2	1		3	0		3	1		2	0		3	0		3	0		1	0		2	0	0	2
268	0	29	3	1	1	57.95277778	0	RCR	Private	30	20	600	3	3	3	4	3	3	3	0		2	2	1	3	0	3	3	0	1	0	1	0	1	2	1	3	0			0		2	1	0	0	2	0
269	0	14	3	1	0	64.58055556	1	RCR	Workcover	30	20	600	3	0		4	0	4	4	0		2	0		4	0	4	4	0		4	0	4	4	0		3	0	4	0	0	0	0	0	0	0	0	1
270	0	10	3	1	1	55.32777778	0	RCR	Workcover	30	20	600	4	0	3	3	0	3	3	0	0	2	0	0	4	0	3	1	0	0	2	0	1	4	0	0	4	0	3	1	0	3	1	0	0	1	1	0
271	0	22	3	1	1	79.6	0	RCR	Private	30	20	600	3	4	0		4	0		0	0		1	0	2	0	0	1	1	0	1	2	0	3	3	3		0	0		0			1	1	0	2	1
272	0	22	3	1	1	58.35555556	0	Rcr	Private	30	20	600	4	3	3	4	3	3	4	0	0	4	0	1	4	0	1	4	0	3		1	1	4	3	3	4	0	3	0	3	3	1	1	0	1	2	1
273	0	25	3	1	1	74.29166667	0	RCR	Private	30	20	600	4	0	3	4	0	3		0	3	1	0	3	2	0	3	2	0	3	2	0	1	2	0	1	2	0	1	1	0	3	2	0	0	1	0	1
274	0	19	3	1	0	49.46666667	1	RCR	Private	30	20	600	3	0	0	3	0	0		0	0	0	0	0	1	0	0	2	0	0	1	0	1	2	0	1	2	0	0	2	0	4	1	0	0	2	1	2
275	0	22	3	1	0	58.525	0	RCR	Private	20	20	400		0		4	0		3	0		1	0	0	1	0	1	2	0	0	0	0	0	3	0	0	1	0	1	2	0	4	2	0	0	2	2	3
276	0	16	3	1	1	69.44722222	0	RCR	Private	20	30	600	4	0		3	0	3	3	0		2	0		4	0		3	0	3	4	0	3	4	0	3	4	0	3	0	0	3	0	0	0	1	2	1
277	0	36	3	1	0	54.375	0	RCR	Workcover	30	20	600	4	0	3	3	0	3	3	0	0	2	0	1	4	0	1	2	0	1	1	0	1	3	0	3	4	0	3	0	0	3	3	0	0	1	3	1
278	1	12	3	1	0	66.44444444	0	RCR	Workcover	20	10	200	4	4	3	4	4	4	3	3	3	1	2	1	4	4	3	4	3	3	2	4	1	4	4	4	4	4	3		0		0	0	0	0	1	0
279	0	22	3	1	0	53.43888889	1	RCR	Workcover	40	30	1200	4	0	4	4	0	3	3	0	0	0	0	0	3	0	3	2	0	1	0	0	3	4	0	3	4	0	3	0	0	2	1	0	0	1	2	1
280	0	17	3	1	1	68.40555556	1	RCR	Private	10	20	200		0	0		0	0		0	0		0	0		0	0		0	0		0	0		0	0		0	0		0	4		0	0		1	1
281	0	27	3	1	0	69.075	0	RCR	Private	30	30	900	3	0	3	4	0	3		0	0	1	0	3	3	0	3	2	0	3	3	0	3	2	0	3	3	0	3	3	0	3	2	0	0	3	0	1
282	0	16	3	1	0	50.80555556	1	RCR	Self	20	30	600	4		0	4		0			0	2		0	4		1	3		0	2		1	2		1	4		1	1		4	1			1	1	2
283	0	40	3	1	1	77.10555556	0	RCR		25	15	375	3	0	0	3	0	0	3	0	0	3	0	0	4	0	0	3	0	0	4	0	0	3	0	0	3	0	0	0	0	4	0	0	0	1	0	1
284	0	25	3	1	0	39.61388889	0	RCR	Workcover	30	20	600	4	0	3	4	0	3	4	0	4	4	0	1	4	0	3	4	0	3	4	0	4	4	0	3	4	0	4	0	0	1	0	0	0	1	0	1
285	1	17	3	1	1	73.55277778	1	RCR	Private	20	30	600	4			3			3			1		1	3		1	1		1	3		3	3		1	2		1	2		3	0			1	0	1
286	0	20	3	1	0	47.38888889	0	RCR	Private	30	10	300	3	0	0	2	0	0	2	0	0	0	0	0	2	0	0	1	0	0	2	0	0	3	0	0	3	0	0	1	0	4	2	0	0	3	3	3
287	1	26	3	1	0	55.72777778	1	RCR	WC	30	20	600	4	0		4	0			0		3	0		4	0		3	0		3	0		2	0		3	0		0	0		2	0	0	1
288	1	30	3	1	0	54.86111111	0	RCR	WC	25	15	375	4	0	4		0	4		0		4	0	0		0			0	3	4	0	4	3	0	4		0		0	0	0		0	0		0	0
289	1	24	3	1	1	76.51666667	0	RCR	Private	40	40	1600	4	0	3		0			0			0	3	4	0			0		0	0	3	4	0	3		0		0	0	1	0	0	0	1	2	1
290	1	10	3	1	0	45.50833333	0	RCR	Nohealthfund	20	15	300	3	0		4	0		0	0		0	0		3	0		2	0		0	0		0	0		3	0		4	0	4	3	0	0	3	2	2
291	1	12	3	1	0	52.62777778	1	RCR	Private	30	20	600	4	0		3	3	3	3	0	3		2	1	4	4	3		2	3	1	1	3	4	3	3	3	3	3		0		3	0	0	0	0	0
292	0	17	3	1	1	50.24444444	0	RCR	WC	20	20	400	4	0	3		0	3		0	0	2	0	3	3	0	3	3	0	3	0	0	3	3	0	3	3	0	3	1	0	3	1	0	0	1	2	0
293	1	40	3	1	1	74.14444444	0	RCR	Private	5	15	75	4	0	0	4	0	0		0	0	1	0	0	3	0	0	1	0	0	2	0	0	2	0	1	3	0	0	1	0		1	0	0	1	0	0
294	1	24	3	1	1	58.46388889	0	RCR	Nohealthfund	30	20	600	3	0	0	4	0	0	3	0	0	4	0	0	2	0	0	4	0	0	3	0	1	2	0	3	2	0	3	0	0	4	3	0	0	1	0	0
295	1	20	3	1	0	61.50833333	0	RCR	Nohealthfund	30	15	450	4		3	3		3	3		0	2		1	4		3	2		1	1		3	4		3	4		3	0			0			2	0	0
296	1	15	3	1	1	74.04166667	0	RCR	Nohealthfund	25	15	375	3		1	4		0	4		0			0	4		1	3		0	2		0	3		3	3		1	2		3	2			2	2	1
297	0	42	3	1	0	56.89444444	0	RCR		10	10	100	4	0	3	4	0	3	4	0	0	3	0	3	4	0	3	3	0	3	3	0	1	4	0	3	4	0	3	0	0	2	0	0	0	1	0	0
298	0	28	3	1	1	66.78055556	0	RCR	HCF	20	10	200	4	0	0	4	0	3	4	3		3	0	3	3	0	0	3	1	3	2	2	1	4	2	3	4		1				1	2	0	0	2	2
299	1	15	3	1	0	66.10277778	0	RCR	Private	50	50	2500		3			2			1			1			1			1			1			2			2			3			1	0
300	1	15	3	1	1	51.49722222	0	RCR	Private	15	10	150	4	0	4	3	0	4	3	0	3	4	0	3	4	0	4	3	0	4	3	0	4	3	0	4	4	0	4	1	0	0	1	0	0	1		0
301	0	23	3	1	1	68.73055556	1	RCR	Private	20	20	400	4		3			4		0	3	2	2	1		2	4		0	1	3	3	4	4	3	3	4	3	3	2	1	1	1	0	0	1	1	0
302	0	18	3	1	0	63.83888889	0	RCR	Private	35	25	875	4		1	3	0	0			0	3	1	0	4	2	1	1	1	0	4	1	0	2	1	1	4	2	0	1	3	4	1	0	1	1	2	0
303	0	31	3	1	0	55.10833333	0	RCR	Private	30	15	450	4	0	0	3	3	3	3	2	0	1	0	0	4	0	1	2	2	1	3	1	1	3	3	1	4	3	1	1	3	4	1	1	0	2	1	1
304	0	18	3	1	0	66.25	0	RCR	Private	30	20	600	4	3	3	0	3	3	2			0	1	1	3	2	1	1	1	1	1	3	3	2	3	1	3	3	1	1	3	3	2	1	0	1		0
305	0	14	3	1	0	46.35	1	RCR	Private	40	40	1600	4	2	3	4	3	3	3	0	3	2	3	1	4	3	3	3	2	3	2	3	1	4	3	3	4	2	3	1	3	2	2	0	0	1	3	1
306	0	15	3	1	1	70.55833333	1	RCR	Private	30	30	900	4	3	3	4	3	1	4	3	3	4	2	1	4	3	3	4	2	1	4	3	1	4	3	3	4	3	1	1	2	3	0	0	0	1	2	0
307	0	14	3	1	1	61.56666667	0	RCR	Private	30	20	600				4	3						0		0			4	2		0	1			1					0	3		3	0	0	1
308	1	30	3	1	0	71.49444444	1	RCR	Private	20	27	540	4	4	4	4	4	4	4	0		3	2	3	3	4	3	4	2	3	3	3	1	4	2	1	0	4	3		0		0	0	0	0	0	0
309	1	19	3	1	0	54.89166667	1	RCR	Private	30	20	600		0			0			0	0		0	0			0		0	0		1	0		0	0			0	3	4	4	2	0	0	1	2	0
310	0	20	3	1	0	56.90555556	1	RCR	Private	20	20	400		2	0		2	0			0			0			1			0			0			0			1	2		4	1			0	2	2
311	1	24	3	1	0	55.41111111	0	RCR	Private	25	25	625			0		0	0		0	0		0	0		1	0		0	0		1	1		1	0		1	0	1	4	0	1	1	1	1	2	1
312	0	30	3	1	0	53.05833333	1	RCR	Private	30	30	900	3	0	0	0	0	0	0	0		0	0	0	3		0	0	0	0	0	1	0	1		0	3		0		4		3	0	0	2	2	0
313	1	30	3	1	0	71.61666667	1	RCR		45	35	1575			4	4		4			4	2		4			4			4	3		0	3		3	3		3	2		0				1	0	0
314	1	40	3	1	0	61.30277778	1	RCR	Private	40	40	1600			1			0			0			0			1			0			1			1			1			4					2	1
315	1	25	3	1	0	66.84722222	0	RCR		10	10	100			3	4		0	4		0			3			3	3		3	4		1			1	3		1	1		3	1			1	0	0
316	0	21	3	1	1	43.51111111	0	RCR	Thirdparty	30	40	1200	4	3	3	4	4	4	3	3	3	2	1	3	3	3	3	3	3	3	3	4	3	4	3	3	3	4	4	0	2	1	0	0	0	1	1	0
317	1	45	3	1	0	64.675	0	RCR	Public	30	40	1200	4		3	4		0			0	2		0			0			0	3		3	3		3			0	1		2	1			1	0	0
318	1	45	3	1	1	74.03055556	0	RCR	Private	40	40	1600	3	3	0	4	2	0	4	2	0	3	0	0	3	0	3	3	1	0	1	0	0	4	0	3	3	0	3		0		0	0	0	0
319	0	17	3	1	0	38.58611111	0	RCR	Private	20	10	200	4	3	3	4	2	0	3	2	3	3	0	1	3	0	3	3	1	0	4	0	3	4	0	3	3	0	1	0	0	3	1	0	0	1	2	1
320	0	23	3	1	0	69.05277778	0	RCR	Private	20	15	300	3	3		4	3	1	4	0	0	2	0	1	4	1		4	2		2	0	0	4	1		4	1	1	1	3	3	0	0	0	0	2	0
321	1	21	3	1	0	71.275	0	RCR	Public	20	20	400	4	3	0	4	0	0		0	0	2	0	0	4	1	0	2	0	0	0	0	0	4	1	0	4	1	0	1	4	4		0	0		0	0
322	1	16	3	1	1	88.65833333	1	RCR	Private	35	15	525	4	3	0	4	4	3	4	3	0	2	0	0	4	3	0	3	2	1	4	1	0	4	3	0	4	3	0		0		0	0	0	0	0	0
323	0	33	3	1	1	71.58333333	0	RCR	T/Party	40	40	1600	4		3	4		3	3		3	2		1	4		3	4		3	3		3	4		3	4		3	0		3	0			0	0	0
324	0	50	3	1	1	50.17777778	0	RCR		40	40	1600	4		1	4		0	3		0	2		0	4		1	2		0	2		1	4		1	4		1	1		4	1			0	0	1
325	0	37	3	1	0	72.36666667	0	RCR	Private	20	20	400	4		1	4		0	4	0	0	1	1	0	4		1	3	1	0	2	1	1	1	1	1	4		1	0	3	4	0	1		0	1	0
326	1	30	3	1	0	47.64166667	1	RCR	WC	40	10	400	4	2	3	4	2	3	3	1	0	2	0	0	4	3	3	3	1	1	1	2	1	3	1	0	4	3	3	0	3	3	1	0	0	2	1	2
327	0	21	3	1	1	52.20555556	1	RCR	WC	20	20	400	3		1	0		0	0		0	3		0	3		1	0		0	4		3	4		3	3		3	1		3	1			0	1	0
328	1	16	3	1	1	61.33055556	0	RCR	NoPrivate	20	25	500	4	4	4	4	4	3	4	3	3	1	3	1	4	4	3	4	4	3	0	4	4	4	4	4	4	4	4	0	0	1	1	0	0	0	0	0
329	1	25	3	1	0	56.40555556	1	RCR	WC	50	50	2500			3			3	3		3	2		1	3		1	3		1	1		1	4		3			1	2		3	3			0	3	1
330	0	26	3	1	1	67.34722222	0	RCR	Private	30	30	900	4	4	4	4	4	3	4	3	0	2	1	0	4	3	3	4	1	0		2	1	4	3	3	4	3	3	0	2	2	2	1	0	0	0	0
331	0	18	3	1	0	56.31666667	0	RCR	WC	30	20	600	4	4	3	4	4	3	3	3	3	2	3	3	4	3	3	2	3	3	4	2	3	0	3	1	4	3	4	0	1	3	0	0	0	0	0	0
332	0	35	3	1	0	52.53333333	1	RCR	Private	20	15	300	3	3	3	3	3	0	3	2	0	0	0	0	4	4	1	2	1	0	4	3	1	3	2	0	3	4	1	0	0	3	0	1	0	0	1	0
333	0	26	3	1	0	46.60277778	1	RCR	NoPrivate	40	40	1600	4	0	1	0	0	0	0	0	0	1	0	0	2	3	0	0	0	0	0	0		0	3	0	1	3	0	3	4	4		0	0	0		0
334	0	33	3	1	1	62.88333333	0	RCR	Public	20	20	400						3						3			3			3			1			3			3			3					0
335	1	8	3	1	1	61.24166667	0	RCR	Private	20	30	600	4	3	3	3	3	4	3		3	1	2	3	3	2	3	2	2	3	0	1	3	4	2	4	4	4	3	2	3	1	2	2	0	0	2
336	1	15	3	1	0	68.80277778	0	RCR	Public	20	20	400		2	3		2	0		2	0		0	0		2	3		2	0		2	1		2	3		2	3		3	3		2	1		0	1
337	0	35	3	1	0	56.00555556	1	RCR	Public	20	20	400	4	2	3	3	2	0	3	2	0	0	1	1	4	0	3	2	0	0	0	0	3	0	0	3	4	0	3	0	4		1	0	0	0
338	1	14	3	1	0	56.41944444	0	RCR		30	20	600	4	3	4	3	0	4	3	0	3	3	0	3	4	0	3	2	0	3	4	1	0	4	0	4	4	0	4	1	4	1	2	1	0	0	1	0
339	0	14	3	1	1	64.53611111	0	RCR	Private	30	30	900	4	4	3	4	3	0	4	0	0	4	0	0	4	4	3	4	2	0	4	0	1	4	4	1	4	4	1	0	2	3	0	0	0	0	2	1
340	1	28	3	1	1	74.35833333	0	RCR	Private	40	30	1200	3	2	3	4		3	3	0	0	2	1	1	4		3	2	2	1	1	0	1	2	1	0	3		3	1	3	3	0	0	0	0	0	0
341	0	25	3	1	0	55.85277778	0	RCR		10	10	100	4		3	4		3	0		0	1		3	2		3	1		3	1		3	1		3	1		3	2		2	2			1	1	0
342	1	25	3	1	0	72.45	1	RCR	Private	50	30	1500	4	4		4	3	3	3	3		2	0	1	4	4	3	4	2	3	2	3	3	4	4	3	4	4	3	1	1	3	2	1		0	1	0
343	1	20	3	1	0	88.66388889	0	RCR	Private	50	40	2000	4	4	1	4	3	0	4	3	0	2	2	0	4	4	1	3	2	0	0	2	0	4	4	1	4	4	0	0	1	3	0	0		0	0	0
344	0	20	3	1	1	68.26666667	0	RCR	Private	50	40	2000	4	3	1	4	3	0	4	0	0	2	1	1	2	1	1	3	1	1	2	2	0	3	4	1	3	2	1	1	2	4	2	0	0	0	1	1
345	1	30	3	1	1	67.76111111	0	RCR	Private	50	50	2500	4	0	0	2	0	0	3	0	0	1	0	0	4	3	3		0	0	0	0	3	1		0	4	3	3	1	4	2	1	1		2	0	1
346	1	20	3	1	0	41.4	0	RCR	Private	50	30	1500	4	3	1	3	1	0	0	1	0	2	0	0	3	2	1	2	1	0	4	2	1	1	0	1	3	2	1	0	3	4	1	1		1	1	2
347	0	15	3	1	1	46.54166667	1	RCR	Private	20	30	600	4	3	3	4	4	3	3	2	1	3	2	1	3	2	3	4	3	1	1	3	4	4	4	3	2	0	4	1	1	2	1	1		1	1	0
348	0	20	3	1	0	65.01111111	0	RCR	Private	20	20	400	4	0	3	3	0		3	0		0	0	0	3	0		2	0		0	0	1	3	0	3	3	0	1	2	0	4	2	0	0	1	2	1
349	0	39	3	1	0	62.19444444	0	RCR	Private	30	20	600	4	3	3	4	0	1	3	0	0	2	1	0	4	3	3	2	0	0	3	0	1	4	2	1	4	2	3	0	3	3	1	0		0	2	1
350	0	35	3	1	0	77.22777778	0	RCR	Private	15	15	225	4	2	3	4		1	3	0	0	1		1	3		1	1		1	2	0	0	2	4		4	4	1	2	0		0	2		2
351	0	11	3	1	0	73.86666667	1	RCR	Private	18	25	450	4	4	3	3	3	3	1	2	0	0	0	1	3	2	1	2	1	1	0	0	1	0	4	3	3	4	1	1	3	3	0	0		1	2	1
352	0	15	3	1	1	69.50833333	0	RCR	Private	20	20	400	4	4	3	4	3	4	4	4		2	0		4	3		3	2	3	4	3	1	4	3	1	3	3	3	0	3	3	1	0		1		1
353	0	25	3	1	1	71.85277778	0	RCR	Private	30	15	450	3	3		4	3	3		0	0	3	2			0	3	3	1		3	1	1	2	0	1	3	0	3		1	3	2	0			2
354	0	30	3	1	1	74.075	0	RCR	Private	40	43	1720	4	1	0	0	0	0	2	1	0	0	0	0	3	0	0	2	0	0	0	0	0	0	1	0	3	1	0	3	4	4	0	0		0	0	0
355	1	60	3	1	0	74.41666667	0	RCR	T/Party	50	50	2500	4		0	4		0	4		0	3		0	4		1	4			4		0	4		1	4		1	0		4	1			0	2	0
356	0	20	3	1	0	63.98611111	0	RCR	Private	20	15	300	4		3	4		0	0		0	2		1	2		1	2		1	2		1	2		1	2		3	2		3	1			1	0	0
357	0	20	3	1	0	68.60555556	0	RCR	Private	20	15	300	3	3	0	4	3	0	0	0	0	0	2	0	1	2	0	2	2	0	0	2	0	3	3	1	2	2	0	3	4	4	1	0	0	1	0	1
358	0	12	3	1	1	60.625	0	RCR		20	20	400	3	3	3	4	3	3	3	0	1	0	0	0	3	4	3	3	2		4	3	3	4	4	3	3	4	3	1	3	4	3	0	0	1		1
359	0	18	3	1	1	67.25833333	0	RCR	Selffunded	20	20	400	3		0	3			0		0	1		1	3		1	2		1	2		1	3		1	4		1	1		3	0			0	2	0
360	1	15	3	1	0	50.70555556	1	RCR		30	20	600		3	4		3	4		3	4		2	3		3	3		3	3		3			3	3		2	4		1			0	0
361	0	20	3	1	1	81.98611111	1	RCR	Private	20	20	400	4		1	4		0	4		1	4		0	4		3	4		0	4		0	4		0	4		3	0		4	0			0	1	0
362	0	20	3	1	0	79.87222222	0	RCR	Private	25	15	375	3	3	3	4	3		4	3		3	1		3	2	1	4	0		2	3	3	4	4	3	3	1	3	0		3	0			0	1	2
363	0	17	3	1	0	73.41666667	0	RCR	Private	25	20	500	4	4	3	3	3	1	3	3	0	2	1	0	3	4	3	2	2	0	2	2	3	2	2	1	3	4	3	1	1	3	0	0	1	1	0	1
364	0	19	3	1	0	59.12222222	0	RCR	Private	30	30	900	4	3	3	4	4	3	4	3	3	1	0	0	4	4	3	3	2	1	2	0	3	4	2	3	4	4	3	0	1	4	1	1	1	0	1	1
365	0	17	3	1	0	51.68888889	1	RCR	Private	15	15	225	2	3	3	3	2	3	2	2	0	1	1	0	2	2	1	2	1	1	1	1	1	1	2	1	2	2	1	3	2	3	1	1	1	1	1	1
366	1	16	3	1	1	75.93333333	1	RCR	Private	30	20	600	3		1	0		0	0		0			0	2		1	0		0	2		0	3		1	3		1	2		4	0			0	2	0
367	0	22	3	1	1	70.94722222	0	RCR	Private	20	15	300		3	1		4	0	4	2	0		2	0		2	0	2	2	0	2	2	0	3	2	0		3	0	2	3	4		0	0		0	0
368	0	17	3	1	1	58.31944444	0	RCR	Private	20	10	200	3		3	4		3	3		0	2		1	3		1	2		1	1		1	3		1	3		1	2		4	2			0	2	0
369	0	22	3	1	0	44.71666667	0	RCR	Private	45	30	1350	4	2	3	4	3	3	3		0	3	1	1	4	2	4	3		1	3	2	3	3	2	3	4	3	4	1	2	2	0	0	0	0	0	0
370	1	22	3	1	0	64.825	1	RCR	Private	35	35	1225	4	3		4	3		0	0		2	1		2	2		2	2		2	2		2	2		3	2		2	3		2	0	0	0
371	0	25	3	1	0	52.31388889	0	RCR	Private	20	20	400	3	3	3	4	3	3	3	3	3	3	2	3	2	3	3	2	2	3	3	2	3	2	3	3	2	4	3	1	1	3	2	0	0	0	2	1
372	1	21	3	1	0	60.22777778	0	RCR	Private	20	30	600	4	3	4	4	3	3	4	3	3	4	2	3	4	3	4	4	2	3	4	3	3	4	4	3	4	3	3	0	2	2	0	0	0	0	0	0
373	1	25	3	1	1	86.11111111	0	RCR	Private	35	25	875	4	4	3	0	3	0	4	3	0	3	1	1	4	3	1	0	1	0	3	1	1	3	3	1	4	3	1	1	2	3	1	1	0	0	1	0
374	0	21	3	1	0	58.14166667	0	RCR	Private	30	10	300	4	3	3	4	4	3	3	3	3	3	2	1	2	4	3	4	2	3	2	2	3	2	2	1	2	3	3	1	2	2	1	2	0	1	2	0
375	0	14	3	1	1	68.35277778	1	RCR	Private	20	25	500	4	4	0	4	4	0	4	4	0	4	1	0	4	3	0	4	3	0	4	3	1	4	2	1	4	2	1	0	3	4	2	0	0	0	2	0
376	0	27	3	1	0	50.75555556	0	RCR	Private	20	15	300	4	4	0	4	4	0	3	2	0	2	2	0	2	3	0	2	2	0	1	3	1	2	3	0	3	3	0	1	2	4	1	0	0	0	2	1
377	0	18	3	1	0	83.94722222	1	RCR	Private	35	35	1225	4	3	3	4	4	0	4	2	0	2	1	0	4	4	1	4	3	0	3	2	1	4	4	3	4	4	1	0	3	3	0	0	0	0	1	0
378	0	23	3	1	0	52.65833333	0	RCR		30	20	600	4	3	3	3	4	3	3	2	0	1	1	1	4	4	3	2	3	1	4	2	3	4	4	3	4	4	3	0	3	3	1	0	0	0	1	0
379	0	24	3	1	1	73.46944444	0	RCR	Private	20	25	500	4	3		4	2	3	3	3	3	1	1	1	3	1	1	1	3	1	3	3	1	2	3	1	2	3	1	3	1	3	1	1	1	0	1	0
380	1	17	3	1	0	83.475	0	RCR	Private	20	18	360		2	3	4	1	1	4	0	0	1	1	1		1	1	1	0	0	1	2	1	2	4	1	1	2	1	3	4	4	0	0	0	0	0	1
381	0	23	3	1	1	58.84166667	0	RCR		35	25	875	4	3	4	3			4			4		4	3	4		1			4	4	4	4	4	4	3			1	1	1	0	1	0	0	0	0
382	0	29	3	1	1	72.63611111	1	RCR	Private	18	18	324	3	3	3	3	3	1	2	2	1	2	2	1	3	4	3	2	2	1	3	2	1	1	4	3	3	4	3	3	3	4	1	1	1	1	1	1
383	0	25	3	1	0	73.84444444	1	RCR	Selffunded	20	25	500	4	3	4	4	4	3	4	3	0	4	0	0	3	3	1	3	2	1	4	2	0	4	4	3	4	4	1	0	3	4	0	1	0	0	1	0
384	0	30	3	1	0	47.79444444	0	RCR		25	20	500	4	4	4	4	4	3	4	3	0	2	1	0	4	4	3	3	2	3	2	4	3	4	4	4	4	4	3	0	2	3	0	0	0	0	0	0
385	0	23	3	1	0	72.39166667	0	RCR	Private	22	20	440	3	3	3	3	3	3	3	0	0	3	2	1	3	3	1	1	3	1	2	2	1	3	2	3	3	2	3	1	3	4	0	0	0	0	0	0
386	0	14	3	1	1	81.73888889	0	RCR	Selffunded	25	26	650	4	3	3	4	3	3	4	0	0	2	2	1	4	2	3	4	2	1	4	4	3	4	4	3	4	4	3	0	2	3	0	1	0	0	2	0
387	0	20	3	1	0	28.62777778	0	RCR	Selffunded	15	18	270	4		3	4		3	3		1	4		0	4		3	3		1	4		3	4		0	4		1	0		3	3			1	3	1
388	0	21	3	1	0	49.46666667	0	RCR	Private	25	20	500	4	0	0	3	3	0	0	0	0	1	0	0	2	1	1	1	1	1	1	0	1	3	1	1	1	2	1	3	4	4	1	0	0	0	2	0
389	0	12	3	1	0	66.25	0	RCR	Private	20	25	500		4	3	3	3	1	2	2	0	0	1	0	1	3	3	2	2	1	1	2	0	1	2	0	2	2	1	3	2	4	1	0	0	0	1	0
390	0	16	3	1	1	53.10833333	1	RCR	WCPrivate	20	15	300	4	4	3	4	4	3		3	0	0	1	0	2	0	3	1	2	1	0	0	1	2	4	1	2	0	1	2	2	3	1	0	0	0	1	1
391	0	19	3	1	0	56.98888889	1	RCR	Private	20	15	300	3	2	1	2	2	0	0	0	0	0	0	0	1	1	0	1	1	0	1	1	1	2	1	1	1	1	0	3	3	4	0	1	0	1	1	1
392	0	16	3	1	1	57.325	0	RCR	Private	25	15	375	4	3	3	4	3		3	2	1	2	2	1	2	0	1	2	3	0	3	3	1	3	4	3	2	4	1	0	2	3	1	0	0	0	2	0
393	0	14	3	1	1	76.01944444	1	RCR	Private	20	15	300	2	3	0	4	4	0	4	0	0	3	0	1	4	2	1	3	1	1	4	1	1	4	1	1	4	1	1	0	3	3	1	1	0	0	2	1
394	0	14	3	1	1	57.33055556	1	RCR	Private	20	15	300	3	3		3	3		2	0		2	1		2	4		2	1		2	3		2	3		3	4		1	3		2	1	0	2
395	0	30	3	1	0	66.92777778	0	RCR	Private	13	7	91	4	3	3	3	3	3	3	3	0	2	1	1	2	3	1	2	2	1	1	2	1	2	1	1	2	3	1	2	3	4	0	0	0	0	0	0
396	0	29	3	1	0	54.18888889	1	RCR	Private	35	17	595	4		3	4		0	3		0	1		0	4		1	1		0	1		0	2		0	4		1	1		3	1			0	1	1
397	0	12	3	1	0	41.86388889	0	RCR	Private	18	18	324	3	3	3	3	3	3	3	0	0	1	1	1	2	2	1	2	2	1	3	3	1	2	2	1	2	2	1	1	2	3	3	0	0	0	3	0
398	0	20	3	1	0	65.77777778	0	RCR	Private	40	25	1000	4	3	0	4	0	0	3	0	0	4	0	0	2	3	0	4	0	0	0	0	1	0	0	1	1	3		0	4	4	1	0	1	1	2	1
399	0	13	3	1	0	57.925	1	RCR	Private	30	10	300	3	3	3	4	3	3	3	3		2	1	1	3	2		3	1	1	2	2	1	2	2	0	3	2	1	1	4	3	3	1	0	1	2	0
400	0	25	3	1	0	52.39722222	0	RCR	Private	20	15	300	3	4	1	3	4	1	3	3	0	1	1	0	4	4	3	3	2	0	3	3	1	1	2	3	2	4	3	0	2	3	2	1	1	1	2	1
401	1	21	3	1	0	75.25277778	1	RCR	Private	17	28	476	3	2	4	3	0	4	3	0	3	1	1	3	1	2	4		1	3	0	0	0	1	2	3	2	2	3	1	4	3	1	1	0	0	0	0
402	0	13	3	1	0	63.675	0	RCR	Private	20	30	600	4	4	3	4	3	3	3	0	0	2	2	0	4	0	3	2	1	1	2	1	1		1	1	3	0	1	1	4	4	3	1	0	0	1	0
403	0	25	3	1	1	47.65277778	1	RCR	Private	30	25	750	4	3	3	4	3	1	2	2	0	1	1	1	3	3	1	1	2	1	4	3	1	3	3	1	3	3	1	1	3	3	1	0	0	2	2	2
404	0	14	3	1	1	47.84166667	0	RCR	Private	35	25	875	3	3	3	3	3	3	0	3	0		1	0	2	4	3		3	1	1	3	4	2	2	3	2	4	3	3	2		2	0	0	0
405	0	20	3	1	1	60.41666667	0	RCR	Private	25	20	500	4	4		4	4	3	4			2	3		4	4	3	2	4	3	1	4	1	3	4	3	3	4		1	1	3	1	0	0	0	2	0
406	0	11	3	1	1	73.475	0	RCR	Private	25	15	375	4	3	3	4	3	3	4	2		3	1	1	4	0	3	3	0	1	4	4	1	3	1	3	4	3	3	0	3	3	1	1	0	0	0	0
407	0	25	3	1	0	47.84722222	0	RCR	Private	30	25	750	3	2	3	4	4	0	3	3	0	4	1	1	3	4	3	4	3	1	3	3	1	1	3	1	1	4	1	1	3	3	0	1	0	0	1	0
408	0	39	3	1	1	70.05277778	1	RCR	Private	15	20	300		2	0		3	0		2	0		1	1		1	1		1	0		2	0		1	0		1	0		3	3		1	0		0	0
409	0	33	3	1	0	71.63333333	1	RCR	Private	30	10	300	4	3	0	4	3	0		3	0		0	0	2		0	2	2	0	0	0	0	1	2	0	2		0	3	2	4	1	0	1	1	2	1
410	0	16	3	1	0	44.33333333	0	RCR	Private	20	30	600	3	3	3	4	3	3	3	3	1	2	1	0	3	2	1	3	2	0	2	2	1	3	2	0	3	3	0	1	3	4	1	1	1	1	3	1
411	0	6	3	1	0	62.13611111	0	RCR	Private	30	20	600	4	4	4	4	4	4	4	4	4	3	3	0	4		3	3	4	1	0	0	1	4	4	3	4		3	0	0	4	0	0	0	0	1	0
412	0	14	3	1	0	63.48333333	1	RCR	Private	30	25	750	4	4	4	2	4	3	0	3	3	0	1	3	3	2	3	2	3	3	4	4	4	3	4	3	3	4	3	2	1	1	3	0	0	0	2	0
413	0	13	3	1	1	55.98611111	0	RCR	Private	25	20	500	4	3	3	4	4	3	4	3	3	3	2	3	4		0	4	0	3	4	4	3	4	3		4	3	0	0	1	2	0	0	0	0	2	0
414	0	45	3	1	1	70.01666667	1	RCR	P	20	20	400	3	4	0	3		3	3		3	0	1	3	4	2	3	3	3	3	1	2	3	4	2	1	4	3	3	0	3	4	0	1	0	0	2	0
415	0	16	3	1	0	49.35833333	0	RCR	P	40	15	600	4	4	4	4	3	3	3	3	4	3	0	0	2	4	3	2	2	1	3	1	3	3	3	3	3	4	3	0	1	1	2	1	1	1	2	0
416	1	14	3	1	0	68.23055556	0	RCR	Private	40	25	1000	4	4	3	3	4	0	3	1	0	2	1	0	3	1	1	2	1	0	1	0	0	4	2	0	4	3	1	1	1	4	2	0	0	0	2	1
417	0	14	3	1	1	68.29444444	0	RCR	Private	12	8	96	3		0	4	4	3			0	1		0	2		1	2	2	0	1	0	1	3	0	3	3		3	2	0	4	2	0	0	0	2	1
418	0	17	3	1	0	53.59166667	1	RCR	Private	24	25	600	4	2	3	4	2	3	3	1	1	3	2	1	3	2	1	3		1	3	1	3	3	2	1	3	2	3	1	3	3	2	0	0	0	1	0
419	0	14	3	1	0	64.7	0	RCR	Private	20	30	600	3	3	3	4	4	3	3	3	0	0	1	1	3	4	3	2	3	3	2	2	0	3	4	1	3	4	3	1	1	2	2	0	0	1	1	0
420	0	8	3	1	1	59.75	0	RCR	Private	15	15	225	4	3	3	4	4	3	4	0		2	1	1	4	2	3	2	1	3	1	0	3	4	0	3	4	2	3	0	3	2	2	0	0	0	0	0
421	0	19	3	1	1	68.09166667	1	RCR	Private	30	25	750	2	3	3	3	2	1		0	0	1	1	1	2	1	1	1	0	1	2	0	0	1	1	1	1	2	3	3	4	4		1	1	0	0	1
422	0	35	3	1	0	49.79444444	0	RCR	Private	40	40	1600	3	3	3	0	3	3	0	0	1	0	0	1	2	2	3	0	1		2	0	3	3	2		3	2	3	1	3	3	0	0	0	0	2	0
423	0	14	3	1	1	59.36944444	1	RCR	Private	25	20	500	4	0	3	3	0	0	0	0	0	0	0	0	4	2	1	2	0		1	1	3		0	3	4	0	3	2	3	4	0	0	1	1	2	1
424	0	26	3	1	1	66.99444444	0	RCR	Private	25	20	500	4	4	0	4	4	0	4		0	4	2	1	3	0	1	4	2	1	2	2	1	2	2	1	2		1	1	2	4	2	1	0	0
425	1	20	3	1	0	66.24722222	1	RCR	Private	35	30	1050	4	3	1	4				0		2	0		3	1	1	2	1		3	0	0	3	1	0	3	1		1	3	4	0	0	0	0	2	0
426	0	13	3	1	1	67.92222222	0	RCR	None	20	15	300	4			4		3		4	3	4		4	0		4	4	4	4	3	3	3	4	4	3	0		3	0	1		3			0	2	0
427	0	15	3	1	0	58.8	0	RCR	Private	30	20	600	4	3	3	4	3	3	3		0	1	0	0	3	3	0	2	1	1	0	0	0	0	1	0	3	3	0	2	4	4	1	1	1	1	0	0
428	0	20	3	1	1	90.33611111	0	RCR	Private	20	20	400	4	1	1	3	0	4	3	1	0	1	0	1		2	1	2	0	0	4	0		4	2	0	4	2	1	0	3	4	0	0	0	0	0	0
429	1	20	3	1	0	45.56944444	0	RCR	Private	30	30	900	4	4	4	4	4	3	4	4		2	2	1	4	4	4	4	4	1	1	4	3	4	4	0	4	4	3	0	1	3	0	0	0	1	1	1
430	0	15	3	1	0	49.00555556	0	RCR	Private	20	20	400	4	3	4	4	0	4	4	0	4	3	0	3	4	0	3	4	0	4	2	4	4	4	2	4	4	0	3	0	4	2	0	0	0	0	0	0
431	0	20	3	1	0	65.21111111	0	RCR	Private	30	30	900	3	0	0	3	0	0	2	0	0	0	0	0	4		0	1	0	0	1	1	3	4		0	4		1	3	4	4	0	0	0	0	0	0
432	1	20	3	1	1	74.1	0	RCR	Private	40	40	1600	3	3	0	1	3	0	1	0	0	1	1	0	2	1	1	0	1	0	0	2	1	2	2	0	3	1	1	1	3	4	0	1	0	0	0	0
433	0	10	3	1	1	73.19166667	0	RCR	Private	20	5	100	4	4	0	4	0	0	4	0	0	4	3	1	4	3	1	4	1	1	4	4	0	4	3	3	4	3	1	0	3	3	0	0	0	0	2	0
434	0	28	3	1	0	66.88888889	1	RCR	Private	35	20	700	4	2	1	4	3	1	4	0	0	4	0	0	4	1	1	4	1	1	3	1	1	4	3	3	4	1	1	0	4	3	2	2	0	0	2	0
435	0	15	3	1	0	58.76666667	1	RCR	None	20	15	300	4	3	3	4	4	3	4	0	0	2	1	3	4	2	4	4	2	1	4	2	1	3		3	4		4	0	3	1	1	0	0	0	0	0
436	1	35	3	1	0	58.39444444	0	RCR	Private	12	10	120	3	4	3	3	0	0	3	0	0	2	0	0	4	3	3	2	0	0	2	3	1	4	2	1	4	3	3	0	3	3	1	1	0	1	1	0
437	0	19	3	1	1	70.15277778	0	RCR	Private	24	20	480	2	1	1	1	2	0	0	0	0	1	0	0	2	1	0	1	1	0	1	1	0	2	2	1	1	2	0	3	3	4	1	1	1	1	1	1
438	0	17	3	1	0	70.25277778	0	RCR	Private	40	20	800	4	3	3	4	3	3	3	0	3	2	2	1	1	3	3	3	2	1	1	1	3	3	2	1	2	0	1	2	3	2	1	0	2	2	0	0
439	0	25	3	1	1	65.68333333	1	RCR	Private	32	17	544			3			3						1			3			1			3			1			3			3					1	0
440	1	28	3	1	0	75.85	0	RCR	Private	37	32	1184	3		3	3		0	0		0	0		0	3		3	2		0	0		1	0		1	3		1	1		4	0			0	0	0
441	0	11	3	1	1	62.71666667	0	RCR	Private	35	25	875	3	4	0	3	4		0	3		0	2	3	3			3	0		0	2	1	0	3	1	3	1		2	3	3	1	1	0	0	2	1
442	0	13	3	1	1	77.66944444	1	RCR	Private	30	20	600	4	0	1	4	3	1	4	0	0	2	0	0	4	4	0	3	2	0	4	0	0	4	4	1	4	4	0	0	3	3	0	0	0	0	0	0
443	0	21	3	1	1	54.025	0	RCR	Private	24	41	984	4		3	4		3	3		3	2		3	2		3	2		3	1		3	3		3	2		3	1		2	2			0	1	0
444	0	51	3	1	0	61.78888889	0	RCR	Private	40	30	1200		0	0	3	1	0	0	0	0	2	1	0	3	0	1	2	1	0	4	0	1	3		1	4		1	0	4	3	1	0	0	0	1	0
445	0	20	3	1	0	73.41944444	0	RCR	Selffunded	30	25	750	3	0	0	3	0	0	0	0	0	1	0	0	2	2	1	1	0	0	1	0	0	1	2	3	2	2	1	3	4	4	1	1	0	0	0	0
446	0	20	3	1	0	62.51666667	0	RCR	Private	20	20	400	3	4	3	3			0			1			3	4	3	3	0		3	4	3	3	3		3		3	0	1	2	0	0	0	0	1	1
447	0	9	3	1	1	60.16388889	0	RCR	Private	25	20	500	3			4		3	3			2		1	3		1	3		3	0		1	2		1	3		1	1		3	1			0	2	1
448	0	21	3	1	0	66.50833333	1	RCR	Private	15	15	225		4	3		4	3		3	0	2	2	3	4		3	4	3	3	3	1	1	4	2	3	4		3	1	3	3	1	2	0	0	2	0
449	0	18	3	1	0	46.51388889	0	RCR	Private	20	20	400	4	3	3	4	3	3	4	0	0	2	1	1		2	3	3	2	1	2	2	1		4	3		4	3	0	3	3	0	0	0	0	2	0
450	0	15	3	1	0	57.775	0	RCR	Private	25	20	500	4	2	3	3	3	0	0	2	0	1	0	0	3	2	3	1	1	0	2	2	3	2	2	3	3	2	3	2	3	3	3	0	0	0	2	0
451	0	15	3	1	0	71.5	1	RCR	Private	20	15	300		4	3		0	3			0		1	0		2	3		0	1		1	0		3	3		2	3		3	3		0	0		0	0
452	0	10	3	1	1	84.25277778	1	RCR	Noprivate	10	10	100	4	4	0	4	3	0	3	0	0	1	0	0	4		0	4	1	0	1	4	1	4		1	4		0	2	3	4	0	0	0	0	0	0
453	0	19	3	1	0	51.20277778	1	RCR	Private	30	15	450	4	3	3	3	4	3	3	3	3	2	2	1	4	4	4	3	3	3	4	2	1	4	2	3	4	4	4	0	2	2	2	0	0	0	0	0
454	0	25	3	1	0	63.43611111	0	RCR	Private	25	10	250	4	4	1	4	4	1	4	4	0	2	2	0	2	2	0	2	4	0	2	3		2	2	0	2	0		2	3	4	1	1	0	1	2	1
455	0	20	3	1	0	50.51666667	0	RCR	Private	30	15	450	2	2	0	2	2	0	0	0	0	0	0	0	1	1	0	0	1	0	1	0	0	2	2	0	2	2	0	2	4	4	1	2	0	1	2	0
456	0	30	3	1	0	61.65277778	0	RCR	Private	20	10	200	4	3	1	4	4	0	3	2	0	2	1	1	3	3	1	2	2	0	1	2	1	3	2	3	3	2	1	1	3	3	2	0	0	0	0	0
457	0	20	3	1	0	66.95277778	0	RCR	Private	20	10	200	3	3	3	3	3	3	0	0	0	2	2	1	2	2	3	2	2	1	0	2	3	2	2	3	2	3	3	2	1	2	1	1	0	0	1	0
458	0	11	3	1	0	48.65833333	0	RCR	Private	22	28	616	4	3	4	4	3	4	3	0	3	2	1	3	4	0	4	3	2	3	4	0	3	4	2	4	4	0	4	0	3	2	0	0	0	0	0	0
459	0	15	3	1	1	55.76388889	1	RCR	Private	15	15	225	4	0	3	3	0	0	3	0	0	2	0	0	4	0	3	2	0	0	4	0		4	0	3	4	0	3	1	0	2	1	0	0	1	1	0
460	0	13	3	1	0	71.25277778	1	RCR	Private	28	25	700	3	3	0	3	0	3	0	0	0	2	1	0	2	0	1	2	2	1	2	1		2	0	1	2	0	0	3	4		0	0	0	2
461	1	14	3	1	0	72.96944444	0	RCR	private	21	15	315	3	3	3	3	4	3	1	3	0	1	1	1	2	3	3	2	2	3	1	1	0	2	3	4	2	3	4	2	2	3	2	0	0	0	0		42292
462	1	25	3	1	0	78.64722222	1	rcr	none	35	30	1050	4		3	4		2	4		0	2		0	4		2	4		2	2	2	2	4		4	4		3	0	3	3	0	0	0	0	0		41884
463	0	13	3	1	1	74.06111111	0	rcr	private	28	16	448	3	4	3	3	4	4	3	2	2	2	1	3	1		3	3	2	3	3	0	0	3		3	2		3	0	1	1	0	0	0	0	0		42342
464	1	45	3	1	0	50.575	0	RCR	Self funded	50	30	1500		0	3		1	0		0	0	2	0	0	3	0	2	2	2	0	2	0	0	3	0	2	3	0	2	1	3	3	2	0	0	1	2
465	0	15	3	1	0	49.42222222	1	RCR	Private	20	10	200	3	3	3	3	3	0	0	0	0	1	0	0	3			1	1	0	1	0	1	4			4			2	4	3	1	1	1	0	1
466	0	15	3	1	0	63.6	0	RCR	Private	35	25	875	3		0	3		0	3		0	2		0	0		0	3		0	0		0	0		0	0		0	0		4	0			0	0
467	0	16	3	1	0	61.85555556	1	RCR	WC	20	15	300	0	3	0	3	0	0	0	0	0	1	0	0	2		1	1	2	1	1	0	0	1		0	1		1	2	4	4	0	0	0	0	0
468	0	18	3	1	0	48.50277778	0	RCR	WC	30	25	750	4	3	2	4	3	2	3	0	0	1	0	1	4		1	2	1	1	4	0	1	4		2	4		1	1	3	4	0	0	0	0	0
469	0	90	3	1	1	69.53333333	1	RCR	Private	45	35	1575	0	2	1	3	3	1	3	1	1	1	1	0	1		0	4	2	1	1	0	1	4		1	1		0	1	2	4	0	0	0	0	0
470	0	30	3	1	1	65.85277778	1	rcr	private	40	20	800	2	2	0	2	3	0	2	0	0	1	0	0	1		2	1	2	0	1	0	0	1		0	1		2	3	3	3	0	0	0	0	0
471	1	15	3	1	0	65.01666667	0	RCR	WC	28	25	700	1	2		0	3		0	0		0	0		0	2		0	2		0	0		1			0			4	3		1	0	0	1
472	0	30	3	1	0	55.08055556	0	RCR	Private	20	20	400	2	0	1	0	2	0	1	0	0	0	0	0	1		0	0	2	0	1	4	1	1		1	1		1	3	2	3	0	0	0	0	0
473	0	25	3	1	0	49.38611111	1	RCR	Private	27	15	405	4		0	4		0	2		0	3		0	3		0	3		0	0		0	3		0	3		0	0		4	2			0	2
474	1	10	3	1	0	58.69444444	1	RCR	WC	20	20	400	2	2	2	3	0	0	0	2	0	0	0	2	2		2	0	1	2	2		1	3		1	2		1	2	3	2	0	0	0	1	0
475	0	30	3	1	0	64.85	1	RCR	Private	20	10	200	4	3	3	4	3	2	3	1	0	3	2	1	4		3	3	2	1	0	1	2	4		2	4		4	0	1	1	0	2	0	0	0
476	0	30	3	1	0	73.26666667	1	RCR	Private	30	20	600	4	4	0	4	4	0	3	2	0	2	2	0	3	3	1	3	2	0	3	1	0	3	3	0	3	3	1	1	1	3	0	0	1	0	1
477	0	20	3	1	0	43.40555556	0			10	20	200	3	3	3	3	3	3	3	2	0	2	1	1	4		3	4		3	2	0	1	3		4	4		4	0	2	1	0	0	0	0	0	0
478	0	22	3	1	0	61.55555556	1			18	15	270	4	3	2	4	3	0	3	0	0	3	2	0	3		2	3	1	0	3	1	0	3		2	3		2	0	2	3	0	0	0	0	0	0
479	0	30	3	1	0	71.13055556	0			30	15	450	3	0	0	3		0	0	0	0	0	0	0	4		0	2	0	0	0	0	0	4		0	4		0	2	3	4	0	0	0	0	0	0
480	0	40	3	1	0	50.28611111	1			15	10	150	3	0		3	3		3	0		0	0		3			4	2		0	1		0			4			0	4		0	0	0	0
481	0	40	2	1	1	69.47222222	0	RCR	Private	20	10	200	3	3	3	2	0		0	0			1	0	1	0	0	1	1	0	1	2	0	1	1	0	1	0	0		0		3	1	0	0	0	0
482	0	35	2	1	1	70.46666667	0	RCR	Private	20	10	200	3	0	0		4	3		0	0	2	2	1		0	0	2	2	0	2	1	0	2	3	0	2	0	0		0		1	1	0	0	2	0
483	0	40	2	1	1	70.36111111	1	RCR	Private	20	15	300	4	0	0	3	0	0	0	0	0	0	0	0	2	2	0	0	0	0	0	2	1	2	1	1	2	1	0		0		1	1	0	0	2	1
484	0	40	2	1	0	58.14166667	0	RCR	WC	10	10	100	4	4	4	4	4	4	1	4	0	2	2	1	2	3	1	2	2	1	3	2	1	2	3	1	2	3	1		0		1	0	0	0	1	0
485	0	40	2	1	1	59.63055556	1	RCR	Private	15	15	225	3	3	3		3	0		0	0	0	1	0	2	2	1	1	2	1	0	2	1	2	1	0	2	2	0		0		2	1	1	1	2	1
486	0	35	2	1	0	73.80555556	0	RCR	Private	15	10	150	3	3	0	0	0	0	0	0	0	0	1	0	2	1	0	0	1	0	2	3	0	0	0	0	0	1	0		0		0	1	1	1	2	1
487	0	40	2	1	1	34.81388889	0	RCR	WC	10	5	50	4	4	3	4	4		3	3		3	3	3	4	4	3	3	3	3	3	3	3	3	3	3	3	4	3		0		0	0	0	0	1	1
488	0	30	2	1	0	75.65	0	RCR	SelfFunded	15	5	75	4	0	3	4	0			0		2	0	1	3	0		2	0		1	0	1	2	0	1	2	0		1	0	3	0	0	0	0	2	1
489	0	35	2	1	1	48.63055556	1	RCR	Private	20	30	600	4	0	3	4	0	3	4	0		1	0	0	3	0	1	3	0	1	1	0	1	1	0	3	3	0	3	1	0	4	1	0	0	1	2	1
490	0	60	2	1	0	66.85277778	0	RCR	N	20	10	200	3	0		3	0	0	3	0	0	1	0	0	2	1	1	2	0	0	1	1	0	1	2	1	1	2	1		0		0	0	1	0	1	0
491	0	40	2	1	0	65.01388889	1	RCR	WC	15	10	150	3	0	0	3	0	0		0	0		0	0		0	0		0	0	1	0	1	3	0	3		0	0	2	0	4	1	0	0		1	1
492	0	30	2	1	0	73.14444444	0	RCR	SelfFunded	15	10	150	4	0	4	4	0	4	4	0	4	4	0	4		0	4		0	4	4	0	4	4	0	4	4	0	4	0	0	1	2	0	0	2	0	1
493	0	60	2	1	1	64.50277778	0	RCR	Private	10	30	300	4					3					1	3	4	2			1		3	2	3	4	2	3	3		3	2		2	2	1	0	2	2	1
494	0	35	2	1	1	51.35	1	RCR	WC	15	5	75	4	0	3	4	0		4	0		4	0		4	0	1	4	0		4	0	1	1	0	1	2	0		0	0	2	1	0	0	1	1	2
495	1	60	2	1	0	31.125	1	RCR	Private	15	10	150		0	3	2	0	3		0	1	1	0	3	1	0	3	1	0	1	1	0	1	1	0	3	1	0	3	2	0	3	2	0	0	1	2	2
496	0	30	2	1	0	49.38888889	0	RCR	Private	15	10	150	4	0	3	4	0	3	3	0	0	1	0	0	3	0	3	1	0	1	0	0	1	4	0	3	4	0	1	1	0	3	1	0	0	2	1	2
497	0	45	2	1	0	66.87222222	0	RCR	Private	30	10	300	4	0	3	4	0	3		0	0		0	1	2	0	1	2	0	1	2	0	1	3	0	3	3	0	3	2	0	4	1	0	0	1	2	2
498	0	30	2	1	1	57.72222222	0	RCR	Private	20	20	400	4	0	3	4	0	0	4	0	0	3	0	0	4	0	3	3	0	0	3	0	3	4	0	3	4	0	1	0	0	3	3	0	0	1	2	1
499	0	30	2	1	1	61.05555556	0	RCR	WC	15	20	300	2	3	3	2	2		0	0		2	0		1	2	1	2	1		0	0	0	2	0	1	1	1			0		1	1	1	0	2	0
500	0	30	2	1	1	56.51666667	1	RCR	Private	10	15	150	4	0	4	4	0	4		0	0	2	0	0	2	0	3	2	0	3	1	0	3	2	0	3	2	0	3	3	0	2	2	0	0	3	2	1
501	0	30	2	1	1	47.40555556	0	RCR	WC	10	10	100	4	0	4	4	0	4	4	0	4	3	0	3	4	0	4	4	0	3	3	0	4	4	0	4	4	0	4	0	0	0	0	0	0	0	0	0
502	0	30	2	1	1	75.475	1	RCR	Private	20	20	400	4	0	1	4	0	3	4	0		4	0		4	0	1	4	0	1	1	0	1	4	0	3	4	0	1	0	0	3	1	0	0	1	1	1
503	0	30	2	1	0	55.45277778	1	RCR	Private	10	10	100		0	1		0	0		0	0	2	0	0	2	0	1	2	0	0	1	0	1	2	0	1	2	0	1	3	0	4	3	0	0	2	2	1
504	0	30	2	1	1	70.75555556	0	RCR	Private	15	20	300	4	4	0			0	4		0			0	4	2	3			0	3	2	3	4	4	3			3	0		4	0	0	0		0	1
505	0	30	2	1	1	60.93055556	1	RCR	Private	10	10	100	3	0	1	3	0		3	0		1	0	0	3	0	3	2	0	0	2	0	1	3	0	3	3	0	3	4	0	4	2	0	0	1	1	2
506	0	30	2	1	1	50.60277778	0	RCR	SelfFunded	10	15	150	3	0	1	4	0	1		0		2	0		3	0	1	3	0	1	3	0	1	3	0	0	3	0	0	3	0	4	2	0	0	1	3	1
507	0	40	2	1	1	58.31944444	0	RCR	WC	10	15	150	4	0		4	0		4	0		2	0	1	3	0	1	3	0	1	4	0	3	3	0	3	3	0	3	1	0	2	1	0	0	1	1
508	0	30	2	1	0	56.75555556	1	RCR	WC	10	10	100	3	0	3	3	0	3	3	0	1	2	0	3	3	0	1	2	0	3	3	0	3	1	0	3	3	0	3	1	0	3	1	0	0	2	1	0
509	0	30	2	1	1	55.92222222	0	RCR	Self-funded	20	20	400	4	3		4	0		3	0		2	2	0	4	0	3	2	0	0	4	4	3		4	4		4	3	0	0	2	1	0	0	0	1	1
510	1	30	2	1	1	74.35277778	1	RCR	SelfFunded	20	10	200	3	0	4	3	0	4	3	0		3	0	1		0		3	0	1	2	0	1	2	0	1	2	0	1	2	0	3	2	0	0	1	2
511	0	30	2	1	0	64.325	1	RCR	Private	20	10	200	4	0	0	4	0		3	0		2	0	0	3	0	1	1	0	0	3	0	1	3	0	1	3	0		0	0	4	1	0	0	0	2	1
512	0	30	2	1	1	47.01388889	1	RCR	Private	10	10	100	4	0	1	3	0	0	3	0	0	0	0	0	3	0	1	1	0	0	0	0	1	1	0	1	4	0	1	2	0	4	2	0	0	2	2	1
513	0	30	2	1	1	60.625	1	RCR	WC	10	10	100	4	0	4	4	0	4	4	0	3	3	0	3	4	0	3	3	0	3	3	0	4	4	0	3	4	0	4	1	0	1	1	0	0	1	0	1
514	0	30	2	1	1	79.16388889	1	RCR	Private	20	10	200	3	0	3	3	0	3	3	0		2	0	3	4	0	3	2	0		4	0	3	4	0	3	4	0	3	0	0	4	0	0	0	3	1	1
515	0	30	2	1	0	69.12777778	0	RCR	SelfFunded	15	10	150	3	3	3	2		0	3		3	2	1	3	3		3	2		3	2	1	0	2	1	0	2		1	2		4	0	0	0	3	0	3
516	0	30	2	1	0	49.825	0	RCR	WC	20	10	200	3	2	0		2	0		0	1	3	2	0	3	3	1	3	2	0	2	1	1	2	0	3	3	4	4	1		3	0	1	0	2	0	2
517	0	30	2	1	0	63.24444444	1	RCR	Private	20	15	300	4			4	3	1	4			3		1	3	2		3			2	2	1	4	1	1	4	3		0		4	3	0	0	1	2	1
518	0	30	2	1	1	54.97777778	0	RCR	Private	10	15	150	4	0	3	4	0			0		2	0	1	3	0		2	0	1	2	0	1	4	0	3	3	0		2	0	4	2	0	0	1	0	1
519	0	90	2	1	0	67.45555556	0	RCR	Public	20	20	400	4	0	3		0			0		2	0	3		0			0		1	0	1	1	0	1		0		3	0	3	2	0	0	1	1	0
520	0	20	2	1	1	56.13333333	0	RCR	Private	10	20	200	4	0		4	0	3	4	0	1	1	0	1	4	0	1	2	0	1	4	0	3	4	0	3	4	0	3	0	0	2	0	0	0	0	1	0
521	0	30	2	1	1	50.39166667	0	RCR	WC	10	10	100	4	0	4		0			0		4	0	3		0			0		4	0	4	4	0	4		0		1	0	1		0	0		0
522	0	30	2	1	1	69.75833333	1	RCR	SelfFunded	20	20	400	4	0	3	1	0		4	0		1	0	3	4	0		1	0		3	0	3	0	0	3	3	0		1	0	2	0	0	0	1	2
523	0	30	2	1	1	56.11111111	0	RCR	SelfFunded	10	15	150	4	4	4	4	4	4	4	4	3	2	3	3	4	4	4	4	3	3	0	3	3	4	3	4	4	4	4		0		2	0	0	0	0	0
524	0	30	2	1	0	75.93333333	0	RCR	Private	15	20	300	4	0	3		0	3		0	0	1	0	1	2	0		1	0		1	0	0	1	0	0	1	0		1	0	4	0	0	0	1	2	2
525	0	30	2	1	0	67.09166667	0	RCR	WC	10	10	100	3	0	3	3	0		3	0		2	0	1	3	0		3	0		2	0	1	3	0	1	3	0		1	0	2	0	0	0	1	1
526	0	40	2	1	0	60.175	1	RCR	Private	10	10	100	4	0	1	4	0	3	4	0		3	0	1	2	0		3	0		2	0	3	2	0	3	2	0	3	2	0	3	3	0	0	2	3	1
527	0	30	2	1	0	43.675	0	RCR	SelfFunded	20	15	300	3	0	0	3	0		2	0		0	0	0	3	0		0	0		1	0	0	2	0	1	2	0	1	0	0	4	1	0	0	0	1	2
528	0	30	2	1	1	45.13055556	1	RCR		10	5	50	3	0	3	4	0		3	0		1	0	0	3	0	1	3	0	0	1	0	1	2	0	3	2	0	1	1	0	4	0	0	0	1	2	1
529	0	30	2	1	0	51.96944444	1	RCR		10	20	200	4	0	1	4	0	0	0	0	0	2	0	0	3	0	1	2	0	0	2	0	0	2	0	0	3	0	1	2	0	4	0	0	0	1	2	1
530	0	50	2	1	0	50.51111111	1	RCR		20	20	400	3	0	1	2	0			0		1	0	0	4	0	1	2	0	0	4	0	1	2	0	1	4	0	1	1	0	4	0	0	0	0	2	1
531	0	40	2	1	1	69.06388889	0	RCR		20	20	400	4	0	3	4	0	0	4	0	0	2	0	1	1	0	0	4	0	0	4	0	3	3	0	0	3	0	0	0	0	3	2	0	0	0	2	1
532	0	30	2	1	0	60.71944444	1	RCR		10	10	100	3	0	3		0			0		2	0		2	0	3		0		2	0	1	4	0	3	2	0	1	2	0	3	1	0	0	2	2	2
533	0	30	2	1	0	40.00555556	1	RCR		10	15	150	3		0	4		0	2		0	1		0	3		0	2		0	2		3	3		3	3		0	2		4	2			1	2	1
534	0	50	2	1	1	80.51388889	0	RCR		20	30	600	4	0	4	4	0		4	0		2	0	1	4	0	3	3	0	1	2	0	1	4	0	3	4	0	1	0	0	3	1	0	0	1	2	1
535	0	50	2	1	1	54.66666667	0	RCR		20	10	200	4	0	1	4	0	1	3	0		2	0	0	4	0	3	3	0	3	4	0	3	2	0	0	3	0	3	0	0	4	1	0	0	0	2	0
536	1	40	2	1	1	69.64166667	0	RCR		30	5	150	4	0		4	0	3	4	0		3	0	3	4	0			0		0	0	0	3	0	3	4	0	3	0	0	4		0	0	1	2
537	0	30	2	1	0	54.39166667	0	RCR		20	10	200	3	0	3	4	0	4		0		1	0	1	3	0	3	3	0	3	2	0	3	3	0	3	2	0	3	2	0	2	2	0	0	2	0	1
538	0	20	2	1	0	62.78888889	0	RCR		20	10	200				3		4				2			3			3		4	2		1	1		1			1	1		3	1			1	2	0
539	0	15	2	1	0	55.81944444	0	RCR		10	15	150	4	0	0	4	0	0		0	0	1	0	0	2	0	0	1	0	0	0	0	3	2	0	0	2	0	0	0	0	4		0	0	2	0	1
540	0	40	2	1	0	63.27777778	1	RCR		10	20	200	4	3	3		3	0		3	0	3	1	0		2	1		2	0	1	1	1	3	2	1	3	2	1		0		0	0	0	1	1	1
541	0	30	2	1	1	77.525	0	RCR		20	10	200	4	0	0	0	0	0	0	0	0	0	0	0	3	0	0	0	0	0	0	0	0	3	0	0	2	0	0	3	0	4	1	0	0	2	2	1
542	1	40	2	1	0	68.07777778	0	RCR		30	20	600	4	0	3	4	0	3	4	0	0	3	0	3	3	0	3	3	0	3	2	0	3	0	0	1	0	0	1	1	0	2	0	0	0	1	0	0
543	0	40	2	1	1	66.32777778	1	RCR		20	30	600		0	3		3	0	4	0	0	4	1	0	3	0	1	4	1	0	3	3	3	4	0	3	4	0	0	0	0	3		0	0	1	0	1
544	0	20	2	1	1	58.13333333	0	RCR		10	20	200	4	0		4	0			0			0			0	1	3	0	1	2	0	0	4	0	1	0	0		1	0	3	1	0	0	1	0	1
545	1	40	2	1	0	73.83611111	1	RCR		20	10	200	4	3	4	4	4	4	2	0	0	2	1	1	3	3	3	3	2	1	1	3	1	3	3	3	2	4	3		0		1	1	0	2	1	2
546	0	20	2	1	1	66.53611111	0	RCR		10	20	200	4	0	4		0	0		0	3	1	0	0	0	0	3	0	0	0	4	0	3	4	0	3	2	0	3	1	0	3	0	0	0	1	1	1
547	0	20	2	1	1	64.71388889	0	RCR		20	10	200	3	0	3	3	0			0			0		2	0	1	2	0		2	0	3	3	0	1	2	0	1	1	0	3		0	0		2
548	0	40	2	1	0	64.01666667	1	RCR	WC	10	20	200	3	1	0	3	0	3		0	0	0	0	0	2	0	3	2	0	1	2	1	3	2	2	1	2	0	1		0		2	1	1	1	0	1
549	0	40	2	1	0	63.90277778	1	RCR	Private	20	10	200	4	4	3	4	4		3	0	0	2	1		2	0	1	2	2		0	1	0	1	2	1	1	0	1		0		0	0	0	0	0	0
550	0	30	2	1	0	59.70555556	0	RCR	Public	20	15	300	4	0		4	0			0			0	0	2	0		2	0		0	0	3	2	0	3	2	0		1	0	3	2	0	0	2	2	2
551	0	20	2	1	0	68.36944444	1	RCR	Private	10	15	150	4	4	4	4	4	3	3	0	3		2	1	4	3	3	3	2	1	2	2	1	3	2	1	3	2	3		0		0	0	1	1	0	1
552	0	40	2	1	0	48.64166667	1	RCR	Public	15	10	150	4	3	3	4	3	3	2	3	0	1	1	0	3	2	3	2	2	1	0	1	0	2	2	1	3	2	1		0		1	2	0	2	2	0
553	0	50	2	1	0	58.57222222	1	RCR	WC	10	10	100	2	0	3	1	0	3	0	0	0	1	0	1	2	0	3	1	0		2	0	3	3	0	3	3	0	3	2	0	3	1	0	0	0	1	1
554	1	30	2	1	0	78.00277778	0	RCR	Private	10	10	100	2	0	3	1	0	3	2	0	0	1	0	3	2	0	1	1	0	1	1	0	1	2	0	3	2	0	1	3	0	3	1	0	0	2	1	2
555	0	30	2	1	1	52.75277778	0	RCR	Private	10	10	100	4	3	3	3	3	0		0	0	2	1	0	3	2	1	2	2	0	3	2	3	4	3	3	3	3	1		0		2	1	0	0	1	0
556	1	50	2	1	0	55.88611111	1	RCR	WC	10	20	200		0	4	4	0	4		0			0	4	4	0	4	4	0	4		0	4	4	0	3	4	0		0	0	1	0	0	0	1	0	1
557	1	35	2	1	1	79.75277778	0	RCR	Private	20	10	200	3	0		3	0	3	2	0		2	0		2	0		2	0	1	0	0	0	2	0		2	0	0	3	0	4	1	0	0	1	2	1
558	1	50	2	1	0	70.10833333	1	RCR	Public	20	20	400	4	0	3	4	0			0		1	0	1	3	0		1	0		1	0	1	2	0	1	2	0	1	2	0	3	1	0	0	1	2	2
559	1	30	2	1	0	59.41111111	1	RCR	Teachersfederation	15	15	225	4	2	1	4	4	1	4	1	0	3	0	1	4	0	0	3	3	0	1	0	0	4	0	0	3	2	0		0		2	1	1	1	2	1
560	0	30	2	1	0	48.73055556	1	RCR	Private	10	15	150	4	4	1	4	4	1	4	0	1	2	1	0	3	3	1	3	2	1	2	4	1	2	4	0	2	4	1		0		1	1	0	0	1	0
561	0	18	2	1	1	58.38888889	0	RCR	Private	20	20	400	4	4	4	4	3	4		0		2	1	3	3	3	3	2	2	3	2	3	0	3	2	0		0	1		0		2	1	0	1	1	1
562	0	20	2	1	1	55.90833333	0	RCR	Private	20	20	400	3	3	1	3	3	1	2	0	0	1	1	0	2	2	1	3	3	1	2	2	0	2	2	1	2	3	1		0		2	1	0	1	0	1
563	0	30	2	1	0	55	0	RCR	Workcover	20	20	400	4	0	0	3	0	0	3	0	0	3	0	0	3	0	0	3	0	0	2	0	1	3	0	0	2	0	0	3	0	4	3	0	0	1	3	1
564	0	30	2	1	0	63.96388889	1	RCR	Workcover	20	20	400	4	0	0	4	0	0		0	0	2	0	0	4	0	0	2	0	0	1	0	0	3	0	0	4	0	0	1	0	4	1	0	0	0	2	0
565	0	30	2	1	0	60.525	1	RCR	Workcover	20	15	300	4	4	3		4	3		0			1	1	3	2	3	3	0	3		1	1	4	3	1	3	3	3		0		3	0	0	0	0	0
566	0	30	2	1	1	54.88888889	0	RCR	Workcover	20	20	400	4	3	3	4	3	3	4	2	3	2	0	0	3	0	3	4	3	3	4	4	3	4	0	3	4	0	3		0		0	0	0	0	1	0
567	0	15	2	1	0	65.56666667	0	RCR	Medibank	10	20	200	4	3	0		3	0		0	0	1	1		2	0		0	2	1	1	2	3	1	1	3	1	0	3		0		1	0	0	0	2	0
568	0	20	2	1	0	56.375	0	RCR	Workcover	10	20	200	3	0	1		0	1		0	0	2	0		3	0	1	1	0	1	1	0	1	2	0	1	2	0	1		0		2	0	0	1	1	1
569	0	20	2	1	0	73.40833333	1	RCR	Medibank	10	10	100	3	0	0	4	0	3	2	0	0	1	0	0	1	0	0	3	0	1	0	0	1	2	0	0	2	0	0	2	0	4	1	0	0	3	1	2
570	0	20	2	1	0	47.39444444	1	RCR	AustHealth	10	10	100		3			3			0			0			0			3			0			2			0			0			0	0
571	0	30	2	1	0	65.35	0	RCR	ManchesterUN	10	10	100	4									4									2			3			3			1			2
572	1	30	2	1	1	56.10277778	1	RCR	Workcover	20	15	300	3	0	0	2	0	0	1	0	0	0	0	0	0	0	0	1	0	0	0	0	0	1	0	0	0	0	0	3	0	4	2	0	0	0	2	1
573	0	20	2	1	0	72.61666667	1	RCR	MBF	10	15	150	3	2	0	0	1		3	0		2	0	0	3	0		1	1		1	0	0	3	0	0	2	0			0		0	0	0	0	0	0
574	0	40	2	1	1	69.325	0	RCR	Selffunded	20	20	400		0			0			0			0			0			0			0			0			0			0			0	0
575	0	20	2	1	1	73.00277778	1	RCR	MBF	10	15	150	4	1	3		3	0		0	0	0	0	0	3	3	0	1	4	0	1	1	0	3	2	0	3	3	0		0		0	1	0	0	2	0
576	0	15	2	1	0	58.39444444	1	RCR	Workcover	20	15	300	4	4	4	4	0		3	0		2	1	3	3	3	3	3	2	3	4	3	3	0	3	3	3	3	3		0		1	0	0	0	1	0
577	0	16	2	1	0	66.25	0	RCR	ManchesterUN	20	20	400	4	0	4		0			0			0			0	4	4	0		3	0	3	3	0			0	1	1	0	2	0	0	0	1
578	1	40	2	1	1	69.98333333	0	RCR	Public	30	20	600		0	0	3	0	0	3	0	0	2	0	0		0	1	3	0	0	4	0	1	4	0	0	3	0	0	1	0	4	1	0	0	1	0	2
579	0	21	2	1	1	66.725	0	RCR	NIB	10	20	200	3	0	4		0	4		0	4	2	0			0	4		0	4	3	0	4	2	0	4		0		2	0	1	1	0	0	1	0	0
580	0	30	2	1	1	68.19166667	0	RCR	Selffunded	20	20	400		0	0	0	0	0		0	0	0	0	0	1	0	1	0	0	0	2	0	1	3	0	1	3	0	1	2	0	4	1	0	0	1	2	1
581	0	14	2	1	0	60.97777778	1	RCR	Workcover	20	20	400	4	4	3	4	4	3	4	0	0	2	2	1	4	4	3	1	2	1	1	0	1	3	3	1	4	3	1		0		1	0	0	0	1	1
582	0	30	2	1	0	51.71111111	1	RCR	Workcover	20	20	400	4	1	0	3	1	1	3	1	0	2	1	0	3	1	0	2	1	1	2	2	1	4	2	0	4	2	0		0		1	0	0	0	1	1
583	0	17	2	1	0	57.59166667	1	RCR	AustHealth	20	20	400	4	0	3	4	4	4	4	0	0	2	0	1	2	0	3	4	2	3	2	1		3	2	1	2	0	3		0		1	1	0	1	2	0
584	0	31	2	1	1	70.51944444	1	RCR	MBF	30	20	600	4	3	0	4	3			0		2	2	3	3	0		2	2		3	2	0	2	1	0	4	0	0		0			0	0	0		1
585	0	15	2	1	0	54.65833333	1	RCR	Workcover	10	20	200	3	0	1	2	0	3	1	0	3	1	0	0	2	0	0	2	0	3	1	0	1	1	0	0	1	0	0	2	0	4	2	0	0	2	2	0
586	0	10	2	1	0	75.22222222	1	Rcr	Private	10	15	150	3	0		4	0	3	0	0		2	0	3	0	0	0	2	0	3	1	0	0	0	0	0	1	0	0	2	0	3	0	0	0	3	2	3
587	0	13	2	1	0	61.86111111	0	RCR	Workcover	10	15	150	3	0	1		0			0		1	0	0	2	0		0	0		2	0	0	2	0	0	1	0	0	3	0	3	1	0	0	1	1	0
588	0	15	2	1	0	45.63333333	0	RCR	Private	10	10	100	4	4		4	3	0	3	3	0	2	0	0	3	4	1	2	1	0	1	1	0	2	1	1	2	3	0		0		3	1	0	0	3	1
589	1	13	2	1	1	81.82777778	0	RCR	DVA	10	20	200	4	0	4	4	0	4	4	0	4	3	0	4	4	0	4	3	0	4	4	0	3	4	0	4	4	0	4	0	0	0	0	0	0	1	0	1
590	1	31	2	1	0	83.00833333	1	RCR	DVA	15	20	300	4	0	0	4	0	0	3	0	0	3	0	0	4	0	0	3	0	0	2	0	0	4	0	0	4	0		0	0	4		0	0		0	1
591	0	40	2	1	1	66.03888889	0	RCR		10	20	200	4	0	0	4	0	0	4	0	0	2	0	0	3	0	0	3	0	0	1	0	1	3	0	1	3	0	0	1	0	4	2	0	0	1	1	1
592	0	11	2	1	0	61.46388889	1	RCR	Workcover	20	15	300	4	4	1	3	3	0	0	0	0	0	0	0	3	4	1	1	1	0	2	2	0	1	3	0	3	4	1		0		0	1	0	0	1	0
593	0	13	2	1	1	58.04166667	0	RCR	Private	30	20	600	4	0	3	4	0	3	4	0	1	3	0	1	4	0	1	3	0	1	3	0	1	4	0	3	4	0	1	0	0	3	1	0	0	1	2	2
594	1	30	2	1	0	75.10277778	1	RCR	Private	20	30	600	4	0		4	0	3	4	0		3	0		2	0	1	3	0	1	2	0		4	0	3	3	0	3	0	0	3	1	0	0	2	1	2
595	0	10	2	1	0	68.64444444	0	RCR	Private	10	10	100	4	0	3	3	0	1		0	0	1	0	1	3	0	3	2	0	0	1	0	0	2	0	1	3	0	3	2	0	3	2	0	0	1	1	1
596	0	18	2	1	0	49.07222222	0	RCR	Workcover	10	10	100	4		3	4		0	3		0	3		1	4		1	3		0	2		1	4		0	4		0	1		4	2			0	3	1
597	0	6	2	1	0	59.78333333	1	RCR	Private	20	15	300	3	0	0	4	3	3	3	0	0	3	0	0		0	0	3	2	0	2	0	0	3	0	0	2	0	0		0		1	0	0	0	1	0
598	0	34	2	1	0	62.23055556	0	RCR	Self	10	20	200	3	0	0	4	0	0		0	0	2	0		3	0	3	3	0	1	3	0	3	4	0	1	3	0	3	0	0	3	1	0	0	1	2	2
599	0	13	2	1	0	58.80833333	0	RCR	Workcover	20	20	400	4	0	3	4	0	3	4	0	0	3	0	1	3	0	3	3	0	1	0	0	0	3	0	1	3	0	3	1	0	2	0	0	0	1	1	1
600	1	14	2	1	1	79.41666667	0	RCR		40	20	800		0	1		0	0		0	0		0	1		0	3		0	0		0	0	4	0	0	2	0	0		0	4		0	0	1	2	1
601	0	15	2	1	1	69.23333333	1	RCR	Private	20	20	400	4	0	3	4	0	0	0	0	0	2	0	0	4	0	1	2	0	0	3	0	1	3	0	1	3	0	1	1	0	4	1	0	0	1	1	1
602	0	22	2	1	0	84.09722222	0	RCR	DVA	20	10	200	4	3	3	4	3	3		0		2	3		4	4	3	3	3	3	2	2	3	2	4	3	4	4	3	1	1	4	1	1	0	1	1	2
603	0	20	2	1	1	54.34444444	0	RCR		25	15	375	4	0		4	0		4	0		3	0		4	0		3	0		4	0		3	0		4	0		0	0	3	0	0	0		2	1
604	0	12	2	1	0	56.33888889	1	RCR	Workcover	10	10	100	4	0	3	3	3	1		1	1	3	0	0		1	3		2	1	2	1	1	3	2	3		2	3		0		2	1	0	0	1	0
605	0	14	2	1	0	50.39166667	0	RCR	Nohealthfund	20	20	400	4	0		4	0		4	0		0	0		3	0		1	0		3	0		2	0		3	0		2	0	3	1	0	0	0	1	0
606	1	35	2	1	1	75.19166667	0	RCR	Private	20	15	300	4		0	4		0			0	1		0	2		0	3		0	2		0	1		0	1		0								2	0
607	0	15	2	1	0	64.47777778	0	RCR	Private	15	10	150	3	0	1	4	0	3		0	0	2	0	3	2	0	3	3	0	3	3	0	3	2	0	1	2	0	1	2	0	3	2	0	0	2	2	2
608	0	17	2	1	1	59.58055556	1	RCR	Private	10	20	200	1	0	3	2	0	3	1	0	0	1	0	0	2	0	0	2	0	3	0	0	0	1	0	1	1	0	0	2	0	4	1	0	0	1	1	1
609	1	35	2	1	1	54.36666667	0	RCR	Public	20	10	200	3	0		0	0		0	0		0	1		2	2		0	2		3	2		2	3		2	2			0	2	1	1	0	0	0	0
610	0	14	2	1	1	54.71944444	0	RCR	WC	15	10	150	4	4	4	4	4	4	4	4	4	3	3	4	3	0	4	3	3	4	1	1	4	3	0	4	3	0	4		0		3	0	0	0	1	0
611	0	30	2	1	1	62.52777778	0	RCR	Private	35	20	700	3	0		4	0			0		3	0		1	0		3	0		0	0		1	0		1	0		1	0	4	1	0	0	1	1	0
612	0	23	2	1	0	57.12777778	0	RCR	Private	15	10	150	3	0	1	3	0	0	0	0	0	2	0	0	3	0	1	2	0	0	0	0	0	2	0	1	3	0	0	3	0	4	2	0	0	0	2	1
613	1	8	2	1	0	63.71666667	0	RCR	WC	25	15	375		0	3		0	0		0	0		0	3		0	3		0	3		0	3		0	0		0	0		0	4		0	0		0	2
614	0	9	2	1	0	47.04166667	0	RCR	WC	15	10	150	4	4	4	4	4	3	4	4	3	3	4	3	4	4	4	4	4	3	3	4	4	4	4	3	4	4	4		0		1	0	0	0	1	0
615	1	24	2	1	1	55.26111111	0	RCR	Selffunded	20	10	200	3	3	3	3	2	3	3	0	0	2	1	0	4	0	3	1	1	1	1	0	1	2	3	1	4	0	1		0		1	1	0	0	2	0
616	0	28	2	1	1	50.29166667	0	RCR	Private	10	15	150	4	0	4	4	0	0	4	0	0	1	0	0	4	0	3	3	0	1	4	0	3	2	0	3	4	0	3	0	0	3	3	0	0	1	0	1
617	0	10	2	1	1	54.55833333	0	RCR	Private	10	10	100	3	0		3	0			0		2	0		2	0		2	0		0	0		4	0			0		3	0	3	2	0	0	1	3	0
618	0	8	2	1	0	57.80555556	1	RCR	Private	20	20	400	4	0		4	0	3	3	0	0	2	0	0	3	0	0	3	0	1	3	1	1	3	0	0	3	0	0		0		3	0	0	0	1	0
619	1	15	2	1	1	58.76111111	0	RCR	Private	20	10	200	3	3	4	4	4	4	3	0	3	4	3	3	4	3	4	4	3	3	4	3	3	4	3	4	2	3	4		0		3	0	0	0	0	0
620	1	45	2	1	0	55.79722222	1	RCR	Public	10	15	150	3	0		3	0	4	3	0	4	2	0	3	3	0	4	2	0	3	2	0	4	3	0	3	3	0	4	1	0	1	1	0	0	1	1	0
621	0	16	2	1	1	43.63055556	1	RCR	Private	15	20	300	4	4	3	2	4	3	1	3	0	1	1	3	1	2	3	1	1	3	1	3	3	1	3	3	1	3	3		0		1	1	0	1	1	2
622	0	17	2	1	0	63.14444444	1	RCR	WC	25	20	500		0	4	4	0	0	3	0			0	0		0	0	4	0	0	0	0	0	0	0	3	1	0	0	4	0	4	2	0	0	1	3	0
623	0	12	2	1	1	58.475	0	RCR	Nohealthfund	25	15	375	3	3	1	4	3	1	1	2	0	1	1	1	2	0	1	2	2	1	2	2	1	2	0	0	2	0	1		0		2	2	0	1	3	2
624	0	14	2	1	0	48.89166667	1	RCR	WC	20	20	400	4	3	1	3	3	0	1	0	0	1	1	0	2	0	0	1	1	0	2	1	0	2	1	1	2	2	0		0		2	0	1	0	1	0
625	0	22	2	1	1	70.9	0	RCR	Nohealthfund	10	10	100	4	3	4	4	0	3	4	0	3	4	3	3	4	0	3		0	3	4	2	3	4	4	3	4	4	3		0		2	1	0	1	0	0
626	1	20	2	1	0	63.77222222	0	RCR	Public	10	10	100			4			4			3			3			4			3			3			4			4			1					0	0
627	0	13	2	1	0	89.36111111	1	RCR	VeteranAffairs	10	20	200		0			0	4	4	0	0	3	0	1		0	3	3	0	1	0	0	0	0	0	1		0	1	1	0		0	0	0	1
628	1	18	2	1	1	63.90833333	0	RCR	Private	20	10	200	4	0	0	4	0	0	3	0	0	3	1	0	3	1	0	3	1	0	2	1	0	2	1	0	2	1	0		0		2	1	1	2	2	2
629	0	22	2	1	0	50.23055556	1	RCR	WC	10	10	100	4	0	4	4	0	3	4	0	3	3	0	3	4	0	3	2	0	3	2	0	3	3	0	3	3	0	3	0	0	1	1	0	0	1	1	0
630	0	10	2	1	1	74.975	1	RCR		10	10	100	3	0	3	3	0	1	3	0	3	2	0	1	2	0	3	2	0	1	1	0	3	1	0	3	1	0	3	3	0	2	0	0	0	1	0	0
631	0	9	2	1	1	55.71666667	0	RCR		15	10	150	3	0	3	3	0		3	0		2	0	0	2	0	0	3	0	0	0	2	1	2	0	0	2	0	0		0		2	0	0	0	2	0
632	0	8	2	1	1	55.11111111	1	RCR		10	10	100		0	3	4	0			0		2	0		3	0	1	3	0		3	0	1	3	0	1	3	0	1	1	0	4	0	0	0	1	1	1
633	0	8	2	1	1	74.54166667	1	RCR	HCF	20	20	400	4	0		4	0	0	3	0	0	2	0	0	4	3	0	3	1	0	4	1	1	4	3	0	4	2	0		0		0	1	0	0	0	0
634	0	10	2	1	0	58.71944444	1	RCR	Private	10	10	100		0	3		0	0		0	0		0	0		0	1		0	0		0	3		0	3		0	0		0			0	0		1	1
635	0	20	2	1	0	54.53611111	0	RCR	Private	10	10	100	4	0	4	4	0	3		0	3	3	0	3	4	0	3	4	0	3		0	3	4	0	3	4	0	3	0	0		1	0	0	1	1	0
636	0	15	2	1	0	62.90833333	1	RCR	Private	30	35	1050	3	0	0	3	0	0	3	0	0		0	0	4	0	0	2	0	0	2	0	0	1	0	0	4	0	0	0	0	4	1	0	0	2	1	0
637	0	12	2	1	0	63.76388889	0	RCR	Private	20	10	200	4	0		4	3	4	3	0	0	2	1	3	3	3	1	3	2	3	1	2	0	4	2	0	3	3	0		0		2	1	0	0	3	0
638	0	10	2	1	0	48.175	1	RCR	Private,WC?	20	20	400	3	0	3	3	0	3	3	0	1	1	0	0	4	0	1	2	0	1	1	0	1	2	0	1	2	0	1	1	0	4	0	0	0	1	2	1
639	0	30	2	1	0	70.59166667	1	RCR	Private	20	20	400	4	2	3	4	1	3		0	0	2	1	1	2	1	1	1	1	1	0	1	3	4	1	1	2	1	3	1	3	0	1		1	1	0
640	0	15	2	1	1	58.96388889	1	RCR	Private	20	20	400	3			4		3	3		0	4		0	4		1	4		1	2		3	2		1	2		1	1		3	2			0	1	0
641	0	12	2	1	1	47.70277778	0	RCR	Private	15	10	150	4	0	4	3	0		3	0	3	1	0	3	4	0	3	1	0	3	3	0	4	4	0	4	4	0	4	0	0	1	0	0	0	1	0	0
642	0	14	2	1	0	45.16666667	0	RCR	Private	10	15	150	3			4	4		3	0		2	2		2	4		3	2		2	3		3	1		3	4		1	1		1	1	1	2
643	0	20	2	1	1	75.83055556	0	RCR	Private	15	10	150	4	4	4		3	4		2	4	2	1	1		0	1		2	1	2	2	1	2	4	1	2	0	1		0			0	0		0	0
644	0	19	2	1	0	60.08611111	0	RCR	Private	15	10	150	4	4		4			4			2			3			2			1			3			3			1			2			2
645	0	12	2	1	0	34.27222222	1	RCR	Private	30	20	600	3	0	1	3	2	1	2	0	0	1	1	0	2	2	1	2	1	1	0	1	1	2	1	1	2	1	1	2	4	4	1	1	0	1	1	1
646	1	17	2	1	0	61.15555556	0	RCR	Private	20	10	200	3	3	1	3	3	1	3	0	0	2	1	0	3	2	0	3	2	3	2	1	1	1	1	1	2	2	1	1	4	4	2	0	0	2	2	2
647	0	21	2	1	0	41.69166667	0	RCR	Private	20	10	200		2			0			0			0			0			0			1			1			0			3			0	0
648	0	15	2	1	0	56.35277778	1	RCR	Private	30	20	600		3	3		3	3		0	0		1	0		3	3		2	3		2	3		2	3		4	3		0			1	1		1	0
649	0	10	2	1	0	61.63888889	1	RCR	Selffunded	20	20	400	4	3	3	4	3	3	4	0	0	2	1	0	4	3	3	3	1	0	2	1	3	2	3	3	4	3	3	0	3	2	1	0	0	0	1	1
650	1	4.5	2	1	1	65.43333333	1	RCR	Private	30	40	1200	3	3	1	3	3	0	2		0	2	2	0	2		1	2	3	0	1	1	1	2	2	3	2		0	2	3	4	1	1	0	1	1	0
651	1	18	2	1	1	81.64444444	0	RCR	DVA	20	10	200		3	1		3			3	0		2	0			3		2	3		0	0		2	3			3		3	4		0	0		1
652	1	20	2	1	0	75.44166667	1	RCR	Private	20	10	200		4	0		3	0		0	0		1	0		1	1		1	0		1	0		1	1		1			4	4	0	0	0	2	2	2
653	1	10	2	1	0	64.44166667	0	RCR		20	20	400	3	3	0	3	3	3			3	2	1	0	3	2	1	2	2	0	3	2	0	2	1	0	3		1	1		4	2			0	1	0
654	0	25	2	1	0	68.69166667	1	RCR		30	20	600		4			0	0		0	0		2	0		4	0		3	0		4	0			0			0	0	1	4	0	0	0	0	0	0
655	1	6	2	1	0	56.59722222	1	RCR	Private	10	10	100	3	3	0	3	3	0	0	0	0	1	1	0	2	2	0	1	1	0	2	1	0	2	2	0	3	2	0		0		2	1	1	1	1	1
656	0	30	2	1	1	56.94444444	1	RCR		20	10	200	4	4	4	4	4	4	3	4		3	3	3	4	3	4	4	4	3	1	1	3	4	4	3	4	1	4	0	0	0	0	1	0	1		0
657	0	12	2	1	0	41.90555556	0	RCR	Private	25	15	375		4	3		3	0		3	3		1	0		0	3		2	0		3	3		4	3		4	3	1	1	3	1	1	0	1	1	1
658	0	15	2	1	0	63.18055556	0	RCR	Private	30	30	900	3	4	3	3	4	0	3	4	0	2	2	0	3	4	3	3	3	0	2	3	1	2	3	3	3	4	3	1	3	3	0	1	0	0	2	1
659	1	13	2	1	0	70.85555556	0	RCR	Private	30	15	450		3			1			0			0			1			1			0			0			1		2	4		2	2	0	0
660	0	20	2	1	1	64.79722222	0	RCR	Public	10	10	100		4			4			4			2			3			3			4			4			4
661	0	17	2	1	1	67.24722222	0	RCR		20	20	400	4	0	3	4	0	3	4	0	1	3	0	0	4	1	0	3	0	0	1	1	0	3	3	3	4	3	0	0	4	4	3	0	0	0	2	0
662	0	13	2	1	0	63.13055556	1	RCR		15	10	150	3	3	3	4	2	3	3	2	0	2	1	1	3	0	1	3	0	1	2	4	3	2	2	1	2	0	1		0		1	0	0	0	2	1
663	0	13	2	1	1	54.92222222	0	RCR	Private	10	10	100	3	3	1	2	1	1	2	0			0		2	4	1	1	1	1		3	1		1		2	4		2	2	4	2	1	0	1	2	1
664	0	11	2	1	1	71.55833333	0	RCR	Private	15	20	300	3	0	1	4	0	1	4	0	1	3	0	3	0	0	3	3	0	3	0	0	3	3	0	1	0	0	1	0	0	4	0	0	0	0	2	0
665	1	31	2	1	0	46.61944444	0	RCR	Private	20	20	400	4		3	0		0	3		3	2		0	2		1	0		0	0		3	2		3	2		1	1		3	1			0	1
666	0	20	2	1	1	46.21666667	0	RCR	Private	20	10	200	4	3	4	4	4	3	4	4	3	2	2	1	4	4	4	3	4	1	2	4	4	3	3	3	4	4	4	0	0	2	3	0	0	0	1	0
667	0	33	2	1	1	59.92777778	0	RCR	Private	5	5	25	4	3	3	4	0	3	3	0	3	2	2	3	4	0	3	2	0	3	4	3	3	4	3	3	4	4	3	0	3	2	0	0	0	0	0	0
668	0	22	2	1	0	63.24166667	1	RCR	Private	25	15	375	4	4	0	4	1	1	3		0	2	0	0	4	2	0	3	1	1	2	0	0	1	2	0	4	1	0	1	4	4	1	2	0	0	2	1
669	1	15	2	1	0	54.275	0	RCR	Public	20	15	300		2	3		2	3		2	3		1	3		0	3		1	3		0	0		1	3			3		4	4		2	1		3	0
670	0	15	2	1	1	75.77222222	1	RCR	Private	20	10	200	3	0	3	3	0	0	3	3	0	2	0	3	3	2	3	2	1	0	1	0	0	3	1	3	1	1	3	2	4	3	1	0	0	2	0	0
671	1	10	2	1	1	79.84166667	0	RCR	Private	20	20	400	4	3	3	0	1	0	0	0	3	1	1	1	2	4	3	0	2	0	1	2	3	3	4	3	2	4	3	2	3	3	0	0	0	0	0	0
672	0	21	2	1	0	58.13333333	1	RCR		15	10	150	3		3	3		3	2			1		3	3		3	2		1	2		4	2		1	3		3			1	1			1	1	1
673	0	13	2	1	0	62.86666667	1	RCR	Private	15	10	150	3	3	1	3	3	3	2	2	0	1	1	1	4	0	3	2	1	1	1	0	1	1	1	1	3	0	1		0		2	0	0	1	0	0
674	0	17	2	1	0	62.91111111	0	RCR	Private	20	15	300	3	0		3	3		3	0	0	1	1	1	3	0	1	2	2	1	2	1	1	2	2	1	2	0	1		0		2	0	0	0	1	0
675	1	17	2	1	0	46.76944444	1	RCR		20	20	400	4	3	3	3	2	3	4	0	3	2	2	1	4	0	1	2	1	1	3	1	0	3	1	0	4	0	0		0		2	0	0	0	1	0
676	0	16	2	1	0	57.54444444	0	RCR	Private	10	10	100	3	3	0	3	2	0	3	0	0	2	0	0	3	2	0		2	0	2	1	0	2	2	0	3	2	0		0		1	1	0	2	1	1
677	0	17	2	1	0	41.96111111	0	RCR	Private	15	10	150	3	3	0	3	2	0	0	0	0	1	1	0	2	2	0	1	1	0	2	2	0	2	2	0	2	2	0	1	2	4	2	2	1	1	1	1
678	0	10	2	1	0	71.73055556	1	RCR	Private	20	10	200	4	0	0	4	3	0	3	3	0	2	0	0	4	0	1	4	3	1	0	3	3	2	2	0	4	4	3		0		0	2	1	1	2	1
679	0	12	2	1	0	39.57222222	0	RCR		15	10	150	4	4	3	4	4	3	4	3	3	3	3	3	3	4	4	3	3	3	3	4	4	4	4	3	4	4	4		0	1	1	0	0	0	1	0
680	0	15	2	1	1	64.26388889	0	RCR	Private	15	15	225	3	2	3	4	1	0	3	0	0	2	1	1	2	0	1	2	1	0	1	0	1	3	0	3	2	0	1		0		2	0	0	0	1	0
681	0	11	2	1	1	53.11944444	0	RCR		15	10	150	3	3	1	3	3	1	2	2	0	2	2	1	3	3	1	2	2	1	3	3	1	3	3	1	3	3	1		0		2	0	0	0	1	0
682	1	18	2	1	0	62.46944444	1	RCR	Public	15	10	150		4	0	0	0	0	2	0	0	1	1	1	4	3	1	1	1	1	2	1	1	4	3	1	4	3	1		0	3	1	0	0	1	0	0
683	0	20	2	1	1	59.54166667	1	RCR	Private	20	10	200	3	3	0	3	2	0	3	0	0	1	1	1	2		1	2	1	1	0	2	1	1	1	1	1		1	3	3	3	0	0	0		0	0
684	0	14	2	1	0	45.74444444	0	RCR		15	10	150	4	3	3	4	4	3	3	3	3	2	1	3	4		3	2	3	3	2	3	4	2	2	1	4	4	0	1	2	2	2	1	0	0	1	0
685	0	15	2	1	1	53.98888889	0	RCR	Private	15	10	150	3	3		4	4	3	3	4	3	2	2	1	3	4	3	3	4	3	2	1	3	2	2	3	3	4	3		0		1	2	0	0	0	0
686	0	11	2	1	1	49.73333333	0	RCR		15	10	150	4	3	3	4	3	3	4	2	3	2	1	1	4	0	3	3	2	1	1	2	1	4	2	1	4	0	1		0		1	1	0	0	1	1
687	0	17	2	1	1	60.31111111	0	RCR	Private	10	10	100	4	3	3	4	2	3	4	0	0	4	0	0	4	1	1	4	1	1	4	2	1	4	3	0	4	3	0	0	4	4	0	0	0	0	2	1
688	0	21	2	1	1	77.66944444	1	RCR	Public	20	30	600	3		0			0		0	0	2	1	0			1	2	1	0	2		1	2		1	2		1	2	3	4	1	0	0	0	2	0
689	0	12	2	1	1	54.51111111	1	RCR	NoPrivate	15	15	225		3	3		3	0	2	3	0		2	0	4	4	1	2	2	0	1	3	0	1	1	0		3	1	1	2	4			0	2	2	2
690	1	29	2	1	0	66.51666667	1	RCR	NoPrivate	20	20	400	4	4	3	4	4	3	3	3	0	2	1	0	3	4	3	4	3	3	4	2	1	0	2	0	3	4	3	2	1	3	0	0	0	0	1	0
691	0	19	2	1	0	50.90277778	1	RCR	NoPrivate	10	10	100	4	3	3	3	3	3	3	3	3	2	1	1	4		1	2	1	3	0	3	1	3	4	3	4		1	0	2	4	3	1	0	0	2	0
692	0	15	2	1	0	67.31388889	1	RCR	NoPrivate	10	10	100	4	3	1	4	3	0	3	0	0	2	0	0	4	3	1	4	2	0	0	2	0	4	2	1	4	3	1	0	0	4	2	0	1	1	0	1
693	0	17	2	1	1	62.76666667	0	RCR	WC	20	10	200	4	3	3							2			3	4	3				2	2	1			3	3		3	1	0	3	1	0	0	0	0	0
694	1	30	2	1	0	72.11388889	0	RCR	NoPrivate	30	30	900	3	3	3	0	0	3	2	0		1	0	1	3	4	3	0	0	1	2	0	1	2	1	0	4	4	1	1	0	2	0	0	0	0	0	0
695	0	14	2	1	1	65.46944444	0	RCR	NoPrivate	20	20	400	2	3	1	2	3	1	2	0	0	0	0	0	4	1	0	2	1	0	2	4	1	4	2	0	4	2	0	1	0	4	0	0	0	0	0	0
696	0	13	2	1	0	78.39444444	1	RCR	NoPrivate	19	16	304	4	0	4	4	0	3	3	0	0	3	1	3	4	3	3	3	1	3	4	1	1	3	1	3	4	3	3	1	4	1	2	1	0	0	2	0
697	1	18	2	1	0	78.56388889	1	RCR	Public	30	40	1200	4	4	3	4	4	0	4	3	3	4	2	0	2	2	3	4	4	0	3	0	1	2	4	3	3	3	3	1	2	3	0	0	0	0	0	1
698	0	17	2	1	0	65.92222222	1	RCR	NoPrivate	20	20	400	3		3	2			2			2			2		1	2			2		3	3			3			2		3	2			0	1	1
699	0	22	2	1	0	52.03888889	1	RCR	WC	15	15	225	4	4	4	4	4	3	3	3	3	2	2	3	4	4	4	2	2	3	2	4	4	0	4	4	4	4	4	1	0	1	3	0	0	0	1	0
700	0	18	2	1	1	54.375	1	RCR	Public	15	10	150	4		0	4		0	4		0	1		0	4		0	4			2		1	4		1	4		1	1		4	2			0	2	2
701	0	13	2	1	0	58.63888889	1	RCR	WC	10	10	100	4		3	3		3	4		3	1		1	4		4	2		3	1		3	4		4	4		4	0		0	2			0	0	0
702	0	11	2	1	1	64.64722222	1	RCR	Private	10	10	100	4	1	0	3	1	0	1	0	0	2	0	0	3	0	1	2	0	0	2	1	1	1	1	3	3	0	3	1	0	4	1	1	0	0	2	0
703	0	17	2	1	1	59.74722222	0	RCR	WC	20	10	200	4	4	4	4	4	3	4	4	3	3	4	3	3	4	3	3	3	3	3	3	3	4	4	4	4	4	4	0	0	2	3	0	0	0	0	0
704	0	15	2	1	0	55.55	1	RCR	WC	20	20	400	4	3	3	4	3	0	3	1	0	2	1	0	3	2	3	2	2	0	3	3	3	2	3	1	3	2	1	1	3	3	2	1	0	1	2	0
705	0	9	2	1	0	80.43888889	0	RCR	NoPrivate	20	20	400	4	3		4	3		3	3		1	2	0	2	4	1	2	2		2	2	0	3	3	1	2	4	1	2	0	4	2	1	0	2		2
706	0	8	2	1	0	62.46944444	0	RCR	NoPrivate	20	15	300	4	3	3	3	3	3	3	2	3	2	1	1	4		3	3	1	3	4	0	1	4		3	4		3	0	3	2	0	0	0	0	2	0
707	0	10	2	1	0	59.18333333	0	RCR	WC	20	20	400	4	4	3	4	3	4	3	0	0	1	0	0	3	3	1	3	1	3	2	2	0	2	2	1	2	3	1	3	0	4	1	1	0	1	1	1
708	0	18	2	1	1	43.70555556	1	RCR	NoPrivate	15	20	300	4	3	0	4	3	0	3	2	0	2	0	0	4	2	0	3	2	0	3	1	1	4	2	1	4	2	1	1	0	4	2	2	0	0	2	1
709	0	8	2	1	1	65.46666667	0	RCR	Private	15	15	225	3	3	1	4	4	0	3	3	0	1	1	0	2		1	3	3	0	1	2	1	2		3	1		0	2	3	4	2	0	0	2	2	2
710	1	42	2	1	1	71.16666667	0	RCR	Public	30	40	1200		1	4		0	0		0	0		0	0			4		0	0		4	0			4			4		3	1		0	0		0	0
711	0	23	2	1	1	59.62222222	1	RCR	Public	15	15	225		4	3		4	1		4	0		3	0		0	3		0	0		2	3		0	3		0	3		0	2		0	0		0	0
712	0	21	2	1	1	82.49444444	0	RCR	Private	15	15	225	4	0		3	0		3	0	0	1	0		4	0		2	0	3	2	0	3	4	0	3	4	0	3	0	0		0	0	0	0
713	0	15	2	1	0	55.22222222	0	RCR		10	15	150	3	3	3	4	4	3	3	3	3	1	0	0	3	4	3	2	4	1	1	2	1	2	4	3	2	4	3	2	0	3	0	1	1	0	0	0
714	0	13	2	1	0	67.44166667	1	RCR	Private	20	20	400	2	4	3	2	4	3	0	3	1	0	1	0	1	3	0	1	3	0	0	2	1	2	2	1	2	3	1	3	0	4	1	1	1	1	1	1
715	1	17	2	1	1	72.95833333	0	RCR	Public	20	20	400		3	1		4	1		0	1		1	1		4	3		2	1		2	1		4	3		4	3		2	3		0	0			0
716	0	18	2	1	1	62.36666667	0	RCR	Private	15	15	225	4	2	3	4	2	0	3	1	0	2	1	0	3	3	3	4	2	0	2	2	3	4		3	3		3	0	3	3	1		0	0	1	0
717	0	32	2	1	1	48.32777778	0	RCR	Public	10	10	100		4	4		4	3		4	4		2	4		4	4		2	4		4	4		4	4		4	4		0	1		0	0		0	0
718	0	13	2	1	0	50.38888889	0	RCR	Private	10	10	100	3	0		3	0	3		0	3	0	0	0	4	0	3	2	0	1	0	0	4	0	0	3	4	0	3	1	0	3	2	0	0	0	0	0
719	0	8	2	1	1	60.80555556	1	RCR		20	20	400	3	3	3	3	3	1	2	0	0	1	0	1	2	3	1	1	2	0	3	2	0	3	2	1	3	2	1	1	0	3	1	2	0	0	2	1
720	0	13	2	1	1	87.09444444	1	RCR	Private	12	12	144	4	1	3	3	3	3	4	3	0	3	0	1	4	1	1	2	3	3	0	0	1	4	2	1	4	2	1	0	3	3	0		0	0	1	1
721	0	15	2	1	1	52.82222222	1	RCR		12	12	144	3	3	1	4	3	0	2	2	0	3	1	0	4	4	1	3	2	0	4	3	3	4	3	3	4	4	3	0	2	3	1	0	0	0	2	0
722	0	17	2	1	0	58.26944444	0	RCR	Private	15	10	150	3	1	0	3	4	0	3	0	0	0	0	0	4	4	1	2	2	0	2	3	3	4	4	1	3	4	0	2	0	4	2	1	0	1	1	1
723	0	14	2	1	1	54.52222222	1	RCR		20	20	400	4		3	3		0	3		0	1		0	2		1	2		0	0		1	0		1	2		3	2		4	2			0	2	1
724	0	13	2	1	0	73.65277778	1	RCR	Private	15	15	225	4	4	3	4	2	3	4	0	0	2	1	3	4	3	3	2	1	3	3	1	3	4	4	3	4	4	3	1	2	1	1	0	0	0	1	0
725	0	25	2	1	1	43.97222222	0	RCR	Private	20	20	400	4		1	4		1	3		0	2		1	4		1	3		1	3		0	4		1	4		1	1		4	2			0	2	1
726	0	25	2	1	1	56.89444444	1	RCR	Private	13	18	234	4		1	4		0	4		0	4		0	4		1	4		0	4		1	4		1	4		1	0		4	1			0	0
727	0	8	2	1	1	55.83888889	0	RCR	Private	10	10	100	4	3	1	4	3	1	4			2	0	0	3		1	3	1	1	2	2	0	2		0	2		0	1	3	4	2	0	0	1	1	1
728	0	30	2	1	0	53.03888889	0	RCR	Private	10	10	100	3	3	3	3	3	3	3	3	3	2	2	3	2		3	2	2	3	1	0	1	1	0	3	1		3	4	4	3	1	1	0	1	1	0
729	0	15	2	1	1	44.68611111	0	RCR	Private	15	10	150	4	2		3	0	1	0	0		1	0		1	0	1	1	1		0	0	1	4	0	1	1	0	1	1	1	3	0	0	0	1
730	0	9	2	1	0	57.70277778	1	RCR	WC	8	8	64	4		3	4	4		3			2	2	1	4	4	1	3	3	1	0	3	1	4	3	3	4	4	3	1	2	3	0	0	0	0	0	0
731	0	32	2	1	1	57.91388889	0	RCR	Private	20	20	400	3		0	3		0	1		0	2		0	3		1	2		0	3		1	3		1	2		1	2		4	2			0	2	1
732	0	23	2	1	0	63.15	0	RCR	Private	15	15	225	4		3	4		0	4		3	3		1	3		1	3		0	2		3	4		3	4		3	1		3	0			0		0
733	0	11	2	1	0	51.29722222	1	RCR	Private	8	8	64	4			4			4	3		3	1		3	0		3	3		3	0		3	3		3	3		1	3		1	0	0	0
734	0	40	2	1	1	54.51944444	1	RCR		20	20	400	4	4	3	4	4	3	4	4	3	4	4	3	4	4	3	4	4	3	3	4	3	4	4	3	4	4	3	1	0	2	2	0	0	0	1	0
735	0	11	2	1	0	60.21111111	0	RCR	Private	20	20	400	4	2	1	3	2	1	2	0	0	1	1	1	1	1	1	2	1	1	0	0	1	1	2	1	1	2	1	1	0	3	2	1	2	2	2	2
736	0	12	2	1	1	72.98888889	0	RCR	Private	12	17	204	3	3	1	4	3	1			0	2	2	0	2	2	0	3	2	0	2	2	0	2	2	0	2	2	0	1	3			1	0	2
737	0	13	2	1	1	73.89166667	0	RCR	Private	20	20	400	3		4	3			3			2			3			3			0		3	4			4			1			0			1	0	0
738	0	12	2	1	0	57.80555556	0	RCR		20	15	300	4	4	4	4	4	4	4	4	3	4	4	4	4	4	4	3	4	3	4	4	4	4	4	4	4	4	4	0	0	0	0	0		0	0	0
739	0	15	2	1	0	63.94722222	1	RCR	DVA	30	20	600	4	0	3	4	0	0	3	0	0	3	0	1	2	0	1	2	0	0	1	0	1	3	0	3	3	0	3	2	0	4	2	0	0	1	2	0
740	0	10	2	1	1	58.86111111	0	RCR	Private	10	10	100	3	2	0	2	2	0	2	0	0	2	0	0	2	2	1	3	1	1	1	1	1	2	1	1	2	1	1	2	3	3	1	1	0	0	1	1
741	0	20	2	1	0	55.12222222	0	RCR	Private	30	30	900	3	3	3	3	3	3	0	1	0	0	1	0	1	3	1	1	2	1	1	3	1	1	3	3	1	3	1	3	3	3	1	1		1	1	1
742	0	19	2	1	1	84.30833333	1	RCR	Private	20	20	400	4	4	3	3	3	3	4	3	0	2	3	1	4	4	3	4	4	1	1	2	0	4	3	0	4	4	1	1	2	3	0	0		0	0	0
743	0	11	2	1	0	47.31111111	0	RCR		20	20	400	4	3	0	3	3	0	3	0	0	1	2	0	4	3	1	2	2	0	1	2	0	1	3	1	4	2	1	1	3	4	0	0		0	3	1
744	0	9	2	1	0	48.88055556	1	RCR		20	10	200	4	4	3	4	4	3	4	3	3	2	2	3	2	2	4	2	2	3	2	2	3	2	2	3	3	2	3	2	3	2	0	1		0	1	1
745	0	8	2	1	1	51.48611111	1	RCR	T/Party	15	10	150	4	3	3	3	3	3	3	2	3	1	0	0	3	4	3	3	2	3	1	3	3	3	3	1	3	3	3	1	2	3	2	0	0	0	1	0
746	0	20	2	1	0	58.89444444	0	RCR	Public	20	30	600	0		3	3	0	0	3	0	0	1	2	0	4	2	1	1	1	0	1	3	3	4	2	3	4	2	1	1	3	3	0	0		0	1	0
747	1	13	2	1	0	60.47222222	0	RCR	Private	30	30	900	4	3	3	4	3	3	4	2	0	2	2	1	4	0	3	3	2	1	3	3	1	4	2	1	4	0	1	1	2	3	2	0	0	1	1	1
748	0	8	2	1	0	59.25555556	0	RCR	Private	15	15	225	4		1	3	0	0	3		0	0	0	0	4	4	1	2	0		0	4	1	4	3	0	4	4	1	0	3	3	1	1		0	1	0
749	0	10	2	1	1	64.17222222	1	RCR	Private	10	10	100	4	0	0	4	3	0	3			2	0	0	3	2	0		2	1	0	2	0	2	3	1	3		0	1	2	4	2	0		0	2	0
750	0	7	2	1	1	65.04722222	0	RCR		15	10	150	4	3	3	4	4	4	4	4	4	4	3	3	4	3	4	4	3	3	3	3	4	4	4	3	4	4	3	0	1	1	0	0		0	0	0
751	0	10	2	1	1	65.73611111	0	RCR	Private	15	15	225	3	3	3	4	3	3	3		3	1	1	1	2	4	3	2	2	1	2	3	1	3	4	3		4	3	2	3	3	2	1		2	2	0
752	0	12	2	1	1	70.68888889	0	RCR	DVA	20	20	400	3		0	3		0	1			1		0	2	1	1	3	1	0	0	1	0	2	2	1	3	2	1	2	4	4	0	2		0	2	1
753	0	15	2	1	1	59.25277778	0	RCR	Private	10	10	100	4			4			4			4			4			4			4			4			4			0						0
754	0	20	2	1	0	40.03888889	0	RCR	Private	15	15	225	4	4	3	4	3	3	3	1	1	2	1	3	4	4	3	3	2	3	2	2	3	3	4	3	4	4	3	0	2	3	3	0		1	0	0
755	1	13	2	1	0	82.02777778	1	RCR	Private	15	15	225	4	0	0	4	3	0	4	3	0	1	1	0	2	2	1	3	2	1	1	0	1	2	2	1	2	1	1	2	4	4	1	0		0	1	1
756	0	14	2	1	0	59.17777778	0	RCR	Private	15	20	300	4	1		3	3		0	0		1	2		2	0		2	2		1	0		1	0			0		3	3		1	1		1
757	0	12	2	1	1	63.90555556	0	RCR	Private	25	25	625	4		0	4	0	0	4		0	1	1	1	3	3	1	4	0	0	2	3	1	3	3	0	3	4	0	1		4	2	1		0	2	0
758	0	8	2	1	1	68.94444444	1	RCR	Private	12	12	144	4	2		4	0		4	0		2	0		4	0		2	0		0	1		3	0		4	0		1	3		1	1	0	0
759	1	20	2	1	1	71.86111111	0	RCR	Private	20	20	400	3	3	3	2	3	4	3	3	3	1	2	3	0		1	3	3	3	2		1	4		3	0		3	2	2	3	0			0	2	0
760	0	20	2	1	0	66.95277778	1	RCR		20	20	400	4		3	3		3	3		4	0	1	1	0	1	3	3	2	1	0	2	3	0	3	3	0	4	3	1	2	2	3	0		0	1	0
761	0	13	2	1	0	60.49722222	0	RCR	Private	20	20	400	3	3	3	3	4	1	0	3	0	2	1	0	3	4	1	2	2	0	0	0	0	1	4	3	2	4	1	2	2	4	2	1		0	2	1
762	0	20	2	1	1	55.42777778	0	RCR	Private	25	25	625	3	3	3	4	4	3	3	3	3	4	3	3	4	4	3	4	4	3	4	3	3	4	4	3	4	4	3	1	1	2	3	0		0	0	0
763	0	35	2	1	0	60.55555556	0	RCR		15	15	225	4	4	4	3	3	4	3	3		1	2	4	3	4	4	3	3	4	2	3	4	4	4	4	4	4	4	0	1	0	0	0	0	0	0	0
764	0	8	2	1	1	68.05833333	1	RCR	Private	20	15	300	3	4	3	4		3	0	3	3	1	3	0	1	4	4	2	2	1	2	3	3	3	4	3	2	4	4	2	0	2	2	0		1	2	0
765	0	30	2	1	0	57.875	0	RCR	Private	40	20	800	4		1	3		1	0		1	0		1	1		1	3		0	0		0	1		1	1		1	1		4	1			0	2	0
766	0	26	2	1	0	44.93333333	0	RCR	Private	30	40	1200	4	3	0	4	4	0	4	3	0	3	0	0	4	3	0	4	2	0	3	3	0	4	3	0	4	3	0	0	3	4	0	0		0
767	0	20	2	1	1	81.97222222	0	RCR	Private	20	10	200	4	3	3	3	3	3	4	3	3	3	0	0	4		3	3		3	4	4	3	4		4	4		4	0	1	2	0	0		0	0	0
768	0	18	2	1	0	54.68611111	0	RCR		20	20	400	3	3	1	4	3	0	1	0	0	1	0	0	3	2	3	2	1	0	2	1	1	2	2	1	3	1	3	2	3	4	3	0		0	3	0
769	0	17	2	1	1	67.28611111	0	RCR	Private	30	40	1200	4	0	0	4	4		3	0	0	2	0	0	3	0	1	2	4	1	3	2	1	4	4	1	4	4	0	1	2	4	0	0	0	0	2	0
770	0	15	2	1	0	62.92222222	0	RCR		20	20	400	4		3	3		0	3		0	2		1	3		1	2		1	2		3	3		3	2		3	2		3	2			1	1	1
771	0	15	2	1	1	64.68611111	0	RCR	Private	20	15	300	3	0		3	0		2	0		1	0		2	0		2	0		0	0		2	0		2	0		2	0		0	0	0	0
772	0	25	2	1	1	36.97777778	0	RCR	Public	20	20	400	4	0	0	4	0	0	4	0	0	3	0	1	4	0	1	2	0	0	2	0	0	3	0	0	3	0	0	0	0	4	3	0	0	0	3	1
773	0	15	2	1	1	60.36111111	0	RCR	Private	15	10	150	4	4	4	4	4	4	4	3	4	1	2	0	3	3	3	3	2	3	2	4	3	3	4	3	3	4	3	1	3	3	1	0	0	0	0	1
774	1	26	2	1	1	62.56666667	1	RCR	Private	40	40	1600	4	2	3	4	2	0	3	2	0	2	2	0	2	2	1	2	2	0	3	1	1	4	1	1	3	2	3	1	4	3	1	1	0	1	1	0
775	1	15	2	1	0	53.63611111	0	RCR		20	20	400	4	4	3	4	4	4		4		4	4	4		4		4	4		3	4		3	4	4		4		0	0			0	0
776	0	10	2	1	0	54.76666667	0	RCR	Private	20	20	400	4	1	3	4	2	0	4	0	0	2	0	0	4	3	1	3	1	0	2	0	1	2	1	1	3	3	1	2	4	4	2	1	0	2	2	2
777	0	24	2	1	0	61	1	RCR		40	10	400		3	3		3	3		0	0		2	1		2	1		2	1		1	1		1	0		2	1		3	4		0	0		2	1
778	0	15	2	1	0	60.22777778	0	RCR	Private	20	20	400	4		1	4		0	3		0	2		0	4		0	2		0	3		1	3		0	4		0	1		3	2			0	2	0
779	0	8	2	1	1	65.825	1	RCR	Private	15	15	225	3		3	3	4	3	3		1	3		1	3		1	3	3	1	1	2	0	3		1	2	4	1	3	1	3	0	0	0	0	0	0
780	0	15	2	1	0	68.79722222	0	RCR	Private	10	10	100	3		0	3		0	3		0	1		0	1		1	1		0	0		0	0		0	0		1	2		4				1	2	1
781	0	10	2	1	1	55.67222222	0	RCR	Private	20	20	400	3	2	1	4	1	0	2	0	0	0	1	0	3	0	3	1	1	0	1	1	1	1	2	1	3	0	1	3	3	4	1	1	0	0	2	0
782	0	18	2	1	0	49.68611111	0	RCR	Private	20	30	600	4	2	3	4	3	3	4	3	1	2	1	3	4	3	3	2	2	3	2	2	3	2	2	3	3	3	3	2	3	3	0	0	0	0	0	0
783	0	40	2	1	1	55.24166667	0	RCR	Private	10	10	100	3	0		4	0	3	3	0		3	0	0	3	2	0	3	1	3	3	1	1	3	4	1	3	2	0	1	4	3	2	1	0	0	2	0
784	1	18	2	1	1	81.20555556	1	RCR	Public	25	20	500	4	3	3	4	4	3	4	4	3	4	2	1	4	2	3	4	2	3	2	4	3	2	3	3	4	3	3	0	3	3	1	1	0	0	1	0
785	0	13	2	1	0	52.90555556	0	RCR		20	20	400	4	3		4	2		4	0		3	1		4	1		4	1		4	1		4	2		4	2		0	3		0	0	0	0
786	0	12	2	1	1	64.05833333	0	RCR	Private	20	15	300	4	4	0	4	4	0	3	0	0	3	0	0	2	0	1	3	2	0	2	2	0	3	1	1	2	0	0	1	4	4	2	1	0	0	0	1
787	0	12	2	1	1	64.12222222	0	RCR	Private	15	15	225	3	3	0	4	3	0	3	3	0	2	2	0	2	4	1	3	2	0	3	1	1	3	4	3	1	4	3	1	3	4	1	0	0	1	0	1
788	0	18	2	1	1	69.55	1	RCR	Private	12	12	144	4		3	4	3	3	4		1	4		3	4	2	1	1			4	0		4	1		4	2	3	0	3	3	1	0	0	0	1	2
789	0	16	2	1	1	71.66388889	1	RCR		20	10	200	3	2	3	3	1	3	3	1		3	1	3	4	3	3	3	1	3	2	2	3	3	4	3	4	4	3	1	1	2	1	0	0	1	1	0
790	0	12	2	1	0	63.99722222	0	RCR		10	10	100	3	3	3	2	3	3	1	0	1		2	3	2	2	3	2	1	3	1	2	1	1	2	3	2	2	3	2	2	3	2	0	0	1	1	0
791	0	16	2	1	1	57.19444444	1	RCR	Private	20	20	400	4	3	4	4	3	3	4	3	3	4	2	3	4	4	4	4	3	3	4	3	3	4	3	4	4	3	4	0	2	1	0	1	1	0	0	0
792	0	20	2	1	1	76.04444444	1	RCR	Private	15	15	225	3	0	0		3	0			0		1	0			0			0		1	0	3		0	3		0	1	4	4	2	2		0	0	0
793	0	12	2	1	1	48.67777778	0	RCR		15	20	300	4	4	1	4	3	1	3	3	0	2	2	0	3	3	1	2	2	1	3	3	1	3	3	0	3	3	1	1	1	4	1	0	0	0	2	0
794	0	10	2	1	1	69.04166667	0	RCR	Private	20	20	400	4	3	3	4	3	3	3	3	3	3	1	3	3	3	3	3	1	3	2	3	3	3	2	3	3	3	3		2	2		2	0		2	1
795	0	9	2	1	1	66.50555556	1	RCR		15	20	300	3	1	1	3	1	0	3	0	0	2		0	4	1	1	1	1	0	1		0	3	1	1	4	1	1	2	3	4	1	0	0	0	0	1
796	0	10	2	1	0	59.25	0	RCR	Private	15	10	150	4	3	3	4	3	3	3	0	0	2	1	1	2	2	3	2	1	1	1	1	1	1	2	1	1	2	1	3	3	3	1	2	1	1	1	0
797	0	33	2	1	0	59.725	1	RCR		18	18	324	3	4	1	3	3	1	2	3	0	1	1	0	3	3	1	3	3	1	2	3	1	4	3	1	3	3	1	2	3	4	2	1	0	1	1	1
798	0	9	2	1	1	46.01111111	1	RCR	Private	20	10	200	4	3	3	4	3	3	3	1	3	3	2	3	2	2	3	3	2	3	2	2	0	2	0	0	2	2	1	1	4	2	2	1	0	0	2	0
799	0	7	2	1	0	46.01944444	0	RCR	Private	15	15	225	3	3	3	2	3	3	1	2	1	0	1	0	1	2	1	1	2	1	1	2	1	1	4	3	1	3	3	3	3	4	2	1	0	1	2	0
800	0	16	2	1	1	60.53333333	0	RCR		25	30	750	4	4		4	3	3	4	4	3	4	3	1	4	4	3	4	3	3	3	2	3	4	4	3	4	4		1	1	2	3	4	0	0	1	1
801	0	45	2	1	0	55.10555556	1	RCR	Private	15	20	300	3	1	1	3	1	1	3	0	0	1	1	1	4	1	1	2	1	1	2	1	1	3	2	3	3	2	3	2	2	3	2	0	0	0	0	0
802	0	11	2	1	0	59.38888889	1	RCR	Public	20	15	300	3		3	3		3	3		3	1		1	3		3	2		3	2		1	3		3	3		3	1		2	0			0	0	0
803	0	14	2	1	0	67.35833333	0	RCR	Public	25	20	500	4	0	3	3	0	4	3	0		0	0	3	4	0		3	0	4	4	0	3	3	0	3	4	0	4	1	0	1	0	0	0	0	0	0
804	0	18	2	1	0	68.78333333	0	RCR	Selffunded	20	20	400	4	4	3	4	4	3	3	0		2	1	1	3	4	3	3	1	1	4	3	3	4	4	3	4	4	3	1	3	3	2	2	0	1	2	0
805	0	17	2	1	1	51.05277778	1	RCR	Private	25	15	375	4	4	4	4	4	4	4	4	3	3	2	3	3	4	3	4	4	3	4	4	4	3	3	3	3	4	3	1	1	1	2	0	0	0	1	0
806	0	17	2	1	0	64.87222222	0	RCR	Private	30	10	300	3	2	0	3	3	0	3	0	0	2	0	0	3	2	1	2	2	0	3	1	0	2	1	1	3	2	1	1	4	4	1	0	0	0	0	0
807	0	22	2	1	1	80.86388889	1	RCR	Private	20	20	400	3	3		3		0	3		0	2	1	1	0	0	3	1	0	0	3	2		2	2	1	0	3	1	2	3	3	1	1	0	0	1	0
808	0	11	2	1	1	82.13611111	0	RCR	Private	15	15	225	3	0	4	3	4	4	3	1		3	3	3	3	3	3	3	3	1	3	3	3	3	3	3	3	3	3	0	1		0	1	0	0	3	0
809	1	39	2	1	1	86.825	1	RCR	None	40	40	1600	3	3	0	4	0	0		2	0	3	0	0	3		0	4	1	0	2	2	0	4	3	0	4	2	0	1	4	4	0	1	0	0	0	0
810	0	18	2	1	0	77.18055556	0	RCR	Private	12	12	144	3	0	3	0	0	0	0	0	0	2	0	1	2	0	1	2	0	1	0	2	0	2	0	1	2	0	0	2	4	4	0	0	0	0	0	0
811	0	19	2	1	1	43.30555556	1	RCR	Private	10	10	100	3	3	4	4	4	3	2	3	1	1	0	1	2	4	1	2	3	3	0	3	1	2	3	3	1	3	3	3	3	3	2	1	2	1	2	0
812	0	26	2	1	1	50.14722222	0	RCR	Private	20	24	480	3	3	1	0	0	1	0	0	0	0	1	1	4	4	3	0	1	1	4	1	3	3	4	3	4	4	4	0	3	3	1	1	0	1	1	1
813	0	24	2	1	0	57.22777778	0	RCR	Private	22	24	528	3	3	0	4	4	0	3	2	0	2	1	0	4	2	1	2	2	0	2	1	1	2	2	3	3	3	1	3	3	4	2	0	0	1	1	1
814	0	19	2	1	1	59.7	0	RCR	Selffunded	15	15	225	3		3	4		3	3		3	3		0	4		3	4		3	2		3	2		1	2		1	1		3	0			1	2	1
815	1	16	2	1	1	57.99722222	0	RCR	Private	20	20	400	3	3		3	3	3	2	2	3	2	2	3	2	3	3	2	2	3	2	2	1	2	3	3	3	1	3	1	3	3	2	0	0	1	2	0
816	0	32	2	1	0	56.39722222	0	RCR	Private	28	28	784	4		0	4		0	4		0	2		0	3		1	2		0	3		1	4		3	4		3	0		4	0			0	1	0
817	0	18	2	1	0	61.89166667	0	RCR	Public	22	22	484	4	3	3	3	3	4	1	0	3	1	0	1	4	4	1	2	2	1	1	1	0	4	4	3	4	4	3	1	3	3	0	0	0	0	0	0
818	0	8	2	1	0	66.025	1	RCR		15	15	225	4	4	3	4	4	3	4	4	3	3	2	1	4	3	3	4	4	1	4	4	3	4	4	3	4	4	3	0	1	2	0	0	0	0	1	1
819	1	13	2	1	0	65.76111111	0	RCR		15	15	225	2	3	1	4	4	1	3	0	0	2	1	0	1	1	1	2	1	0	2	1		2	1	1	2	1	0	2	3	4	2	1	0	0	2	0
820	0	20	2	1	1	57.97222222	0	RCR	Private	30	30	900	2		0	1	3	0	1	0	0	0	0	0	2	2	0	1	2	0	0	3	0	2	2	1	2	2	1	2	4	4	2	2	0	0	1	0
821	0	12	2	1	1	70.50833333	0	RCR	Private	13	13	169	3	3	1	3	3	3		3	1	1	2	0		3	1	3	2	1	1	2	0	2	3	0	2	3	1	2	3	4	2	2	0	1	2	1
822	0	14	2	1	1	82.81111111	1	RCR	Private	25	25	625	4	3	0	3	4	0	4	3	0	0	2	0	4		1	4	3	0	3	3	1	4	2	3	4		1	0	1	4	0			0	0	0
823	1	36	2	1	0	71.72777778	1	RCR	Private	30	35	1050	3	0	3	3		4	3			2	1	0	2		1	2		3	2	2	1	3	2	1	3	3	1	1	2	3	1	1	0	0	1	0
824	0	29	2	1	1	58.21944444	0	RCR	Private	30	30	900	4	3	3	4	3	3	4	3	3	4			4	0	3	4	3	3	4	4	3	4	4	3	4		3	0	1	2	0	0	0	0	1
825	0	97	2	1	0	48.96388889	1	RCR	Private	15	15	225	4		3	4		3	4		3	1		1	2		3	1		3	2		3	3		3	2		3			3	1			1	0	0
826	0	14	2	1	0	57.80833333	0	RCR	Private	18	18	324	3	4	0	4	3		0			2	1	0	2	3	1	2	2	0	1	2	1	2	2	1	2	3	1	2	2	3	0	0	0	0	0	0
827	0	15	2	1	0	47.64166667	0	RCR	WC	15	15	225	4	4	3	4	4	4	4	3	1	2	2	1	3	4	3	3	3	1	1	3	1	2	3	3	2	4	3	1	2	3	1	0	0	0	1	0
828	0	28	2	1	0	50.875	1	RCR	Public	18	18	324	3	3	1	3	3	1	1	1	0	2	1	0	2	3	3	2	1	1	1	2	3	2	2	1	2	2	1	2	2	4	2	1	0	0	2	0
829	1	12	2	1	0	88.39166667	0	RCR	DVA	15	20	300	4		3	4		4	3			2		1				2					1	3		3			3			4	0			0	0	0
830	0	10	2	1	0	54.24166667	0	RCR	Private	14	14	196	4	3	4	4	3		4	3		3	0	3	4	4	4	3	2	1	4	4	4	4	4	4	4	4	4	0	2	2	0	0	0	0	1	0
831	0	25	2	1	1	64.85555556	1	RCR	Private	15	12	180	3	0	1	4	3	1	3	0	0	1	0	0	3	2	0	4	2	1	1	1	0	4	4	3	3	2	0	1	4	4	1	1	0	0	1	1
832	0	16	2	1	1	83.45833333	0	RCR	Private	22	20	440	4	0	3	4	0	0	4	0	0		0	0	4	3	3	3	0	0	4	0	1	3	3	3	4	3	3	0	4	3	1	0	0	1	0	0
833	0	17	2	1	1	58.36944444	0	RCR		20	15	300	4	3	0	4	3	1	3	2	0	1	1	0		2	1	3	2	1	2	2	0	3	2	3	3	2	1	2	3	4	1	2	0	0	2	0
834	0	22	2	1	0	52.70555556	0	RCR		20	15	300	4	3	3	3	4	3	2	2	1	1	2	1	2	4	1	2	2	1	2	2	0	1	4	1	2	4	1	3	3	4	1	0	0	0	1	0
835	0	18	2	1	1	66.41111111	1	RCR	Private	14	12	168	3	0	0	4	0	0	3	0	0	3	0	0	3	0	0	3	0	0	0	0	0	2	0	1	3	0	0	0	0	4	0	0	0	1	2	1
836	1	15	2	1	0	65.62222222	0	RCR	Private	25	20	500	3	3	3	4	2	3	3	3	3	3	0	0	2	2		3	2	0	2	1	0	2	2	3	2	2		1	3	2	2	1	0	1	1	0
837	0	17	2	1	0	59.44166667	1	RCR	Private	16	16	256	4	4	3	3	4	3	3	3	0	2	0	0	3	3	3	1	1	1	0	0	3	2	2	3	2	4	3	2	3	2	2	1	0	1	1	1
838	0	10	2	1	0	61.86944444	0	RCR	Private	15	15	225	4	0	3	4	0	3	3	0		2	0	1	2	4	1	3	1	1	2	2	1	0	2	0	2	4	0	1	4	3	1	0	0	0	1	0
839	0	10	2	1	1	56.33888889	1	RCR		20	15	300	3	3	1	4	4	1	4	3	0	2	2	3	3	4	3	4	4	3	0	3	3	3	4	4	3	3	3	1	2	2	1	1	0	0	1	0
840	0		2	1	0	56.16944444	1	RCR	Private	30	20	600	3	3	1		3	1		0	0		1	0		4	1		1	1		2	1		1	1		4	1	1	3		2	0	0	1
841	0	12	2	1	0	63.38888889	1	RCR	Private	20	15	300	2	3	1	3	3	0	2	0	0	1	1	0	3	0	1	2	1	0	0	0	0	1	0	3	3	0	1	3	3	4	2	0	0	0	1	0
842	0	17	2	1	1	57.15	1	RCR		18	12	216	3	2	0	0	3	0	0	0	0	0	1	0	2	0	0	0	1	0	0	0	0	1	0	0	2	0	0	2	3	4	3	0	0	0	2	0
843	0	25	2	1	1	46.36111111	0	RCR		7	6	42	4	3	3	4	2	3	4	2	3	2	2	3	2		3	1	1	3	2	3	1	2	3	3	1		3	2	2	2	1	1	1	1	1	1
844	0	11	2	1	0	50.06111111	1	RCR		20	15	300	4	3	4	3	2	3	3	0	0	2	0	0	4	4	3	2	1	1	1	1	3	3	4	3	3	4	3	2	3	3	3	0	0	0	2	0
845	0	46	2	1	0	46.53888889	0	RCR		20	20	400	3	4	4	3	3	3	3	3	3	2	1	3		4	3	4	1	3	4	1	3	4	3	3	4	4	3	0	1	2	0	0	0	0	1	0
846	0	28	2	1	1	75.56944444	0	RCR	Public	20	22	440	3		3	3		3	3			2		3	2		3	2		3	2		3	2		3	2		3	3		2	2			0	1	0
847	0	10	2	1	0	71.18055556	0	RCR	Private	20	24	480	3	3	3	3	3	3	3		3	3	2	3	2	2	1	3	2	3	3	2	1	4	3	3	2	3	1	1	2	3	2	0	0	2	1	0
848	0	13	2	1	0	54.06111111	1	RCR	Private	8	5	40	3	0	3	3	0	3	2	0	3	1	0	1	3	0	4	1	0	3	1	0	3	2	0	3	2	0	3	2	0	1	1	0	0	1	1	1
849	0	31	2	1	0	56.94722222	1	RCR	T/Party	13	15	195	4	4		4	4	3	4	4		2	3	1	2	2	0	3	3	1	3	3	3	3	3	3	2	4	3	1	1	2	0	0	0	3	1	1
850	0	18	2	1	0	64.62222222	1	RCR		15	10	150	3	3	4	3	4	4	3	4	4	3		3	4	3	4	4		4	0		4	4		4	4	2	4	0	1	0	1	0	0	0	1	0
851	0	23	2	1	1	53.56388889	0	RCR	Selffunded	15	18	270	3	4	3	3	3	1	3	2	0	2	1	1	4	4	1	2	1	1	4	3	1	4	4	1	4	4	1	1	1	4	2	0	0	0	2	0
852	0	9	2	1	1	60.76666667	0	RCR	Private	25	22	550	3	4		3	4		3	3		3	3		4	4		3	3		2	4		2	3		3	4		0	0		2	0	0	1
853	0	20	2	1	0	51.18611111	1	RCR	Private	22	25	550	2	0	1	1	0	0	0	0	0	1	0	1	2	0	1	1	0	0	2	0	1	2	0	0	2	0	1	3	0	3	1	0	0	1	0	1
854	0	19	2	1	0	52.21666667	1	RCR	Private	12	18	216	3	4	3		4	3		2	0		2	0	1	3	1		2	1	0		3	1	2	3	1	3	3	3	2	3	1	0	0	1	1	0
855	1	17	2	1	0	68.85277778	1	RCR	Private	20	20	400	4	3	3	4	2	4	4	1	0	3	0	0	4	1	1	3	2	3	4	1	1	4	1	1	4	2	1	0	3	3	2	1	0	0	2	1
856	0	18	2	1	0	64.60555556	0	RCR	None	25	20	500	4	4	3	3	3	3	3	4	1	1	2	1	2	3	1	1	3	1	1	3	1	2	2	1	2	4	1	3	2	4	2	0	0	1	2	1
857	0	12	2	1	0	60.11944444	0	RCR	Private	20	15	300	4	3	0	4	4	0	4	2	0	2	1	0	4	4	3	2	2	0	2	2	3	4	3	3	4	4	3	0	3	3	2	2	0	1	3	1
858	0	15	2	1	1	61.17222222	0	RCR	Private	25	20	500	4	4	4	4	3	3	3	3	3	3	0	1	4	3	3	4	2	3	2	4	4	4	3	3	4	3	3	1	1	0	0	0	0	0	0	0
859	0	16	2	1	0	51.52777778	1	RCR	Private	42	42	1764	4	0	0	3	0	0	3	0	0	1	0	0	3	1	0	2	0		2	1	0	3	2	1	3	1	0	2	3	4	1	1		2	2	2
860	0	9	2	1	1	73.83888889	0	RCR	Private	12	12	144	3	3	0	3	3	0	0		0	1	1	0	2	3	0	2	2	0	0	2	0	1	4	3	1	3	1	2	2	4			0	1		1
861	0	17	2	1	0	44.35	0	RCR	Private	20	8	160	3		3	3		3	4			2		1	4			3		3	4		3	4		3	3		3	1		2	0			0	0	1
862	0	12	2	1	1	62.44444444	0	RCR	Private	20	20	400	3	3	0	4	0	0	3	0	0	2	0	0	2	2	1	3	0	0	2	1	0	4	2	0	2	2	0	0	3	4	2	0	0	1	2	0
863	0	13	2	1	1	68.61388889	0	RCR	Private	20	14	280	3	4	3	4	4	3		0	0	3	1	3	3	3	3	3	2	3	2	4	3	1	4	3	3	4	1	2	2	4	2	0	0	1	1	0
864	0	15	2	1	1	62.36944444	0	RCR	Private	18	12	216	3	4	3	4	4	3	3	3	3	3			2		3	3	3	3		4	3		4	3	3		3	1	2	3	2	0	0	0	1	0
865	0	15	2	1	0	55.425	1	RCR	Private	15	10	150	4	0	3	4	0	1	3	0	0	2	0	0	3	0	1	2	0	1	2	0	0	3	0	0	4	0	0	2	0	3	0	0	0	0	2	0
866	0	15	2	1	1	64.02222222	0	RCR	Private	20	15	300	3	2	0	3	2	0	3	1	0	2	2	0	3	3	1	2	1	0	3	2	1	3	3	1	3	3	1	0	3	4	1	1	0	1	0	1
867	1	11	2	1	1	79.81944444	0	RCR	Private	20	15	300	4	4	3	4	2	3	4	0	0	3	2	1	4	4	3	3	1	1	4	4	3	4	4	3	4	4	3	0	3	2	0	1	0	0	0	0
868	0	25	2	1	0	65.60277778	0	RCR	Private	17	21	357	4	0	0	4	3	3	4	0	0	2	1	0	2	0	0	3	1	1	3	2	3	3	2	3	2	0	1	1	4	4	2	1	0	0	2	0
869	0	20	2	1	0	74.80833333	0	RCR	None	22	12	264	4	3		4	3		4	0		2	1		3	1		3	1		3	0		3	1		4	1		0	3		0	0	0	1
870	0	20	2	1	1	57.67222222	1	RCR	Private	14	14	196	3	2	0	0	3	0	0	0	0	0	1	0	2	0	0	0	1	0	0	0	0	1	0	0	2	0	0	2	3	4	3	0	0	0	3	1
871	0	13	2	1	0	43.69444444	0	RCR	Private	15	10	150	4	3		4	3		3	0		1	1		2	4		3	2		1	3		1	4		3	4		2	2		1	0	0	0
872	0	12	2	1	0	29.04722222	0	RCR	Private	20	8	160	3	3	3	3	3	1	3	3	0	1	1	0	4	3	1	2	2	1	2	3	1	2	2	1	3	3	1	3	3	3	1	1	0	1	1	1
873	0	14	2	1	1	49.82222222	0	RCR	None	22	14	308	4	4	3	4	4	3	4	3		2	1		4	4	3	4	4	3	2	2	3	3	3	3	4	4	3	1	2	2	0	0	0	0	0	0
874	0	15	2	1	0	57.79444444	1	RCR	Private	15	10	150	3	3		3	3		0	3		0	1		1	1		1	1		3	1		2	1		2	1		2	2		0	2	0	0
875	0	19	2	1	0	70.16111111	1	RCR	Private	10	20	200	4	3	0	4	3	3		0	0	1	1	0	3	1	1	2	1	1	1	1	0	3	2	1	3	2	1	1	3	4	0	1	0	1	2	1
876	0	9	2	1	0	56.89444444	0	RCR	Private	15	10	150	4	3	3	3	3	3	3	0	3	3	1	1	3	1	3	3	1	1	3	1	1	3	1	3	3	1	3	1	4	4	0	0	0	1	0	0
877	0	30	2	1	0	62.25555556	0	RCR	Private	30	30	900	4	0	3	4	3	4		0		2	1	3	4	0	3	4	1	3	4	2	3	4	1	3	4	4	3	0	3	4		0	0	0	0	0
878	0	13	2	1	0	46.99444444	1	RCR	Private	10	20	200	4	4	4	4	4	4	4	3	4	2	2	3	4	4	3	2	3	3	4	3	4	3	3	3	4	4	3	1	1	1	1	0	0	0	0	0
879	0	12	2	1	1	66.72222222	0	RCR	Private	14	14	196	3	3	0	3	3	3	3	0	0	1	1	0	3	2	0	2	2	3	0	2	0	1	1	0	2	4	0	4	4	4	2	2	1	1	2	1
880	0	20	2	1	0	49.01944444	1	RCR	Private	30	15	450	4	4	3	4	4	3	4	3	3	2	2	1	3	4	3	4	2	3	2	2	1	2	3	3	2	3	3	2	3	3	1	0	0	0	1	0
881	0	14	2	1	0	73.96944444	0	RCR	Private	18	15	270	4	3	4	0	3	4	0	0	0	1	1	1	1		3	0	1		0	0	1	1	3	1	1	3	1	2	3	3	0	0	0	0	1
882	0	9	2	1	1	35.16666667	0	RCR	Private	20	20	400	4	3	3	4	3		3	2		2	2	3	4	3	3	2	3	3	3	3	3	4	3	3	4	3	3	0	2	3	2	1	0	0	1	0
883	0	10	2	1	1	74.28888889	0	RCR	Private	30	25	750	3	0	3	4	0	3	3	0		1	1	1	1	1	1	3	1	1	2	2	0	2	3	3	2	2	1	3	3	3	2	1	1	1	1	0
884	0	12	2	1	1	65.80833333	0	RCR	Private	20	10	200	2	2	0	2	2	0	0	0		2	1	0	2	3	1	2	1	1	1	1	1	1	1	1	3	2	1	2	4	4	2	2	0	1	1	0
885	0	15	2	1	0	91.53888889	0	RCR	DVA	30	25	750	3	3	3	4	3	3	2	0	0	0	0	0	3	2	1	3	2	1	1	0	1	2	0	3	3	2	3	1	4	4	0	0	0	0	0	0
886	0	17	2	1	0	67.67222222	1	RCR	Private	20	15	300	4	3	0	4		0			0	2		0	4	2	1	3		0	1	1	0	4	2	1	4		1	1	3	4	1	0	0	0	0	0
887	0	14	2	1	1	60.32222222	1	RCR	Private	15	10	150	3	0	0	0	0	0	3	0	0	0	0	0	2	1	1	0	0	0	1	1	0	2	1	1	3	1	1	2	3	4	1	1	0	1	1	1
888	0	10	2	1	1	61.08611111	0	RCR	Private	25	20	500	4	4	3	4	3	3	0	0	0	2	0	1	2	2	1	2	1	1	1	2	1	2	3	3	2	2	1	2	3	4	2	1	0	1	2	1
889	0	10	2	1	1	80.51944444	1	RCR	Private	25	25	625	3		3	3		0	3		0			1	4		0	2		0	2		1	4		0	4		0	2		4	1			0	0	0
890	0	14	2	1	1	55.48611111	1	RCR	Private	20	15	300	4	3	3	3	3	3	3		3	2	1	3	3	3	3	3	1	3	2	1	1	3	2	1	3	2	3	1	2	3	1	1	0	0	2	0
891	0	7	2	1	1	56.40277778	1	RCR	Private	26	20	520	4	4	1	4	4	3	4	3	0	4	3	1	4	4	3	4	4	1	3	3	1	4	4	1	4	4	1	0	1	3	0	0	0	0	1	0
892	0	11	2	1	0	74.21666667	1	RCR	Private	15	18	270	3		0	0		0		0	0	1		1	3	1	1	0	1	1	2	1	1	3		3	3	1	3	3	3	3	1	1	0	2	1	0
893	0	9	2	1	0	62.35	1	RCR	Private	20	30	600	4	3	3	3	2	1	3	0	0	2	0	0	3	4	3	2	1	1	2	3	1	2	2	3	3	4		1	2	3	1	0	0	0	2
894	0	9	2	1	0	58.8	1	RCR	None	25	15	375	0	3	3	4	3	0	4	3		4			4			4			4	3	3	3			4			0	2	2	0	1	0	0	1	0
895	0	18	2	1	0	52.28055556	1	RCR	Private	10	20	200	4		3	3		3	0		0	1		0	3		1	1		1	0		0	3		1	3		1	2		3	1			0	2	0
896	0	11	2	1	0	55.9	0	RCR	Private	15	15	225	4	3	3	3	0	0	3	0	0	1	0	1	4	2	3	2	0	0	3	2	1	4	2	1	4	2	3	2	4	3	1	0	0	1	1	1
897	0	16	2	1	0	62.28611111	0	RCR	Private	15	20	300	4	3	4	4	3	3	0			2	2	1	1	0	3	2	2	1	2	1	0	3	1	3	2	2		2	3	3	1	1	0	0	2	0
898	0	12	2	1	1	68.76388889	0	RCR	Private	20	16	320	3	0	1	3	0	0	3	0	0	2	0	1	2	0	0	4	0	0	1	1	0	3	2	0	2	2	0	1	3	4	2	0	0	1	0	0
899	0	21	2	1	1	54.95833333	1	RCR	Private	10	15	150	0	0	3	0	0	3	0	0	0	0	1	1	1	0	3	0	1	0	3	2	3	3	2	3	3	2	3	2	3	2	1	1	0	0	1	0
900	0	13	2	1	1	47.71388889	0	RCR	Private	18	12	216	4	4	4	4	4	4	3	3	4	4	2	3	4	4	4	4	3	4	3	4	4	4	4	4	4	4	4	0	1	0	0	0	0	0	0	0
901	0	9	2	1	1	49.15833333	1	RCR	Private	20	10	200	3	3	0	3	2	0	0	0	0	2	0	0	3	0	1	2		0	3	1	1	2	1	3	2		1	1	3	3	1	0	0	1	1	0
902	0	45	2	1	0	62.95833333	1	RCR	Private	20	20	400	3	3	1	3	2	1	3	0	0	1	0	0	3	3	1	2	1	1	0	2	0	4	3	1	3	4	1	1	3	4	1	0	0	1	1	1
903	0	44	2	1	0	63.92222222	0	RCR	Private	20	15	300	4		4	4		4	4		3	3		3	4		3	3		3	4		3	4		4	4		4	0		1	0			0	1	0
904	0	8	2	1	1	79.75	0	RCR	Private	20	15	300	3	3	3	3	0	0		0		2	0	1	2	0	3	2	0	0	1	0	1	3	1	3	3	1	3	1	4	3	1	2	0	1		1
905	0	35	2	1	0	41.69166667	1	RCR	SelfFunded	20	15	300	4	3	1	3	0	0	3	0	0	3	1	0	3	3	3	3	0	0	3	1	3	3	2	1	3	2	1	2	4	4	1	1	1	0	1	0
906	0	25	2	1	0	66.34444444	1	RCR	SelfFunded	20	15	300	4	4	3	4	2	0	3	0	0	3	1	0	4	2	1	3	1	0	4	2	0	4	3	1	4	3	1	1	3	4	2	1	0	0	2	0
907	0	11	2	1	0	60.64722222	1	RCR	Private	25	25	625	4	3	3	4	3	0	3	0	0	2	0	1	3	3	1	4	2	0	1	3	1	2	3	3	3	3	1	1	2	3	2	1	0	1	1	1
908	0	15	2	1	0	42.16666667	0	RCR	Private	15	10	150	4		3	4		3			0	2		1	2		3	1		1	3		1	1			2		3	2		2	1			0	3	1
909	1	9	2	1	1	59.93333333	0	RCR	Private	20	10	200	4	3	3	4	3	3	4	3	3	4	2	3	4	3		4	2	3	3	2	3	4	2	4	4	3	4	0	2		0	0	0	0	1	0
910	0	11	2	1	0	47.71666667	1	RCR	Private	20	20	400	3	3	3	3	3	3	2	2	0	0	2	0	3	2	3	2	2	3	1	3	3	3	3	1	2	3	3	2	2	2	1	1	0	2	0	0
911	0	10	2	1	0	58.84444444	0	RCR	Private	15	10	150	2	2	0	0	2	0	0	0	0	1	2	0	1	0	0	0	1	0	0	3	0	2	0	0	2	0	0	4	4	4	1	1	0	0		0
912	0	16	2	1	0	69.12222222	1	RCR	P	15	10	150		4	3	3	3	3	2	4	0	2	1	1	1	2	0	3	1	1	1	1	0	0	1	1	0	2	1	4	3	3	2	1	0	0	2	0
913	0	10	2	1	0	54.81666667	0	RCR	P	20	10	200	4	3		4	4		3			2	1	1	2	1	3	2	2	1	2	1	3	1	0	0	2	1	3	2	3	4	3	0	0	3	2	2
914	0	5	2	1	0	71.80277778	0	RCR	P	20	10	200	1	4	1	0	4	4	0	3	0	1	1	1	2	4	1	0	3	3	1	3	0	1	2	1	1	4	1	3	1	3	3	0	0	2	2	0
915	0	12	2	1	0	70.65277778	0	RCR	P	20	15	300	4	3	0	4	3	1	3	0	0	3	1	0	3	0	0	3	1	0	2	0	1	3	1	1	3	1		1	3	4	0	1	1	0	0	0
916	0	8	2	1	0	58.10833333	1	RCR	P	30	40	1200	4	3	3	4	3	3	4	3	3	3	2	3	4	3	4	3	2	3	2	3	3	4	3	3	4	3	4	1	2	1	0	0	0	0	0	0
917	0	25	2	1	1	65.5	1	RCR	SF	20	15	300	4	1	1	3	2	1	3	2	0	2	1	0	4	4	0	2	1	1	1	1	0	4	4	0	4	4	0	1	3	4	0	0	0	0	0	0
918	0	10	2	1	1	67.35555556	0	RCR	P	15	15	225	4	3	0	4	3	0	3	2	0	2	0	0	4	3	0	2	2	0	2	2	0	3	3	1	3	3	0	0	3	4	1	2	0	0	2	1
919	0	12	2	1	1	37.50277778	0	RCR	P	20	15	300	4	2	3	3	3	3	4	0	3	3	0	3	4	2	3	3	2	3	2	1	4	3	2	1	4	0	4		3	1	3	0	0	1	3	1
920	0	18	2	1	1	68.88611111	0	RCR	Private	15	10	150	4	4	3	3	4	3	3	3	0	3	3	1	4		3	3	0	3	0	0	0	4		3	4	3	3	2		3	2	2	0	0	2	0
921	0	15	2	1	1	74.35555556	0	RCR	Public	20	10	200	3	3	3	2	1	3	0	0	3	0	0	1	1	4	3	0	1	3	2	0	3	2	4	3	2	4	3	2	3	2	1	0	0	0	0	0
922	0	10	2	1	1	67.63611111	0	RCR	Private	30	20	600	4	4	4	3	4		3	3		2	2	1	2	0	1	2	1	1	2	2	0	4	1	0	2	1	0	1	3	4	1	2	0	0	1	0
923	0	25	2	1	0	49.56944444	1	RCR	Private	20	15	300	3	4	3	3	3	0	3	0	3	0	1	0	2	4	4	1	1	0	1	2	3	3	2	3	3	4	3	1	2	2	3	0	0	0	2	0
924	0	7	2	1	0	65.95	1	RCR	Private	20	15	300	3	3	1	3	3	1	2	0	0	1	1	0	3	2	0	3	2	0	3	2	3	4	2	3	4	3	1	1	3	4	0	0	0	0	2	1
925	0	10	2	1	0	73.53333333	1	RCR	Private	20	15	300	2	3	3	1		0	0		0	0	2	0	2	4	3	0	2	0	1	1	1	1	3	1	2	3	3	3	1	3	0	0	0	0	0	0
926	0	7	2	1	1	66.43611111	0	RCR	Private	10	10	100		1	0		1	0		1	0		2	0		4	0		1	0		1	0		4	0		4	0		3	4		0	0		0	0
927	0	12	2	1	0	52.84166667	0	Rotator Cuff SSP and small subscap	Private	20	15	300	3	3	1	3	2	3	3	0	1	0	1	0	3	0	1	3	1		0	4	0	0	4		3	4	0	1	3	4	1	1	0	0	2	0
928	0	12	2	1	1	63.40555556	0	RCR	Private	15	20	300	3		1	2		1	2			2			4		1	2		1			0	4		1	4		1	1		3	0			0	0	0
929	0	9	2	1	1	81.70555556	0	RCR	Private	20	20	400	4	0	0	3		0	3		0	2	0	0	1		1	2		0	1	1		3	1	1	2	1	0	1	3	4	1	0	0	0	0	0
930	0	10	2	1	1	53.93055556	0	RCR	Private	20	25	500	3	3	0	4	3	0	3	2	0	3	0	0	3	2	0	3	2	0		3	0	3	2	0	3	3	0	0	3	4	2	1	2	2	1	2
931	0	13	2	1	0	43.33888889	1	RCR	Private	25	20	500	4	3	3	4	2	1			3	3	0	1	4	2	3	3	1	1	3	3	3	3	0	3	3	2	3	0		3	1			0	2	0
932	0	12	2	1	0	43.44722222	1	RCR	Private	15	15	225	4	3	3	4	4	4	3		0	0	1	0	3	1	3	2	2	3	3	1	1	3	2	3	3	2	3		3	3	2	2	0	1	2	1
933	0	12	2	1	0	48.30833333	0	RCR	Private	15	15	225	2	3	1	2	2	1	1	2	0	0	0	0	1	2	1	1	1	1	1	2	0	1	2	1	1	2		3	3	4	3	0	0	1	1	1
934	0	26	2	1	1	61.78333333	0	RCR	Private	15	10	150	3	0	0	0	2	0	0	0	0	0	0	0	2	2	1	1	1	0	3		1	2		3	3		1	3	4	4	1	1	0	1	1	1
935	0	11	2	1	0	43.45277778	0	RCR	Private	20	20	400		2	3			1			3		0	1		1	3			1		1	3			3		2	3		3	3			0		2	0
936	0	13	2	1	0	70.98888889	1	RCR	Private	15	20	300	4	4	0	4	4	1		3	0	2	1	0	3	4	0	3	1	0	3	3	1	3	4	0	3	4	0	3	3	3	1	0	0	0	0	0
937	0	6	2	1	1	50.525	0	RCR	Private	15	20	300	4	3	3	4	2	3	4	0	3	4	2	1	4	2	1	4	2	3	3	2		4	2	1	3	3	1	0	3	4	2	0		0	1	0
938	0	8	2	1	1	69.95833333	0	RCR	Private	20	20	400	4	3		3	3	0	3	2	3	4	1		4	3	3		1	0	1	2	3	4	3	3	4		3	1	3	2	2	2	0	1	2	0
939	0	18	2	1	0	67.46111111	1	RCR	Private	15	10	150	4	1		4	3		4	0		2	1	1	4	2	1	2	1	1	4	2	3	4	2	3	4	2	3	0	3	3	2	1	0	0	2	0
940	0	20	2	1	1	69.44722222	0	RCR	Private	15	10	150	4	4	4	4	4	3	0	3	0	1	3	3	2	4	3	1	2	3	0	3	4	2	2	3	2	4	3	3	1	2	2	0	0	1	0	0
941	0	9	2	1	1	56.51111111	1	RCR	Private	12	16	192	4	3	3		3	3			0	0	1	1	3		3	3	1	1	0	1	3	0					3	0	4	4	1	1	0	1	1	1
942	0	15	2	1	0	45.875	0	RCR	Private	10	15	150	4	4	3	4	4	3	4	3	0	2	2	1	4			3			3	4	1	4	4	1	4		3	0	2	3	0	0	0		2	0
943	0	10	2	1	0	65.98055556	0	RCR	Private	10	10	100	4	4	3	4	4					2	1		2	3	3	2	2	3	3	2	3	2	2	3	2	2	3	0	2	3	1	0	1	1	1	1
944	0	12	2	1	0	36.60277778	0	RCR	Private	10	10	100	3	4	0	4	0	0	3	0	0	3	0	0	3	3	0	3	3	0	3	3	0	3	0	1	3	3	1	1	3	3	1	1	0	0	1	0
945	0	20	2	1	1	54.31944444	0	RCR	Private	10	15	150	4	3	3	4	3	0	3	0	0	3	1	0	3		1	3		0	3	3	1	3		1	3		1	0	3	2	2			1	2	1
946	0	15	2	1	0	61.21111111	0	RCR	Private	20	10	200	0	0	0	3	0	0	0	0	0	0	0	0	1	0	0	1	0	0	1	0	0	2	0	1	1	0	0	3	4	4	0	0	0	1	0	1
947	0	25	2	1	0	49.225	0	RCR	Private	30	30	900	4	4	3	3	4	3	3	0	1	2	2	1	4	4	3	3	3	3	4	2	3	4	3	3	4	4	3	0	2	3	2	1	0	0	1	0
948	0	14	2	1	1	58.44166667	0	RCR	Private	10	15	150	4	4	3	4	2	3	2	4	0	3	2	3	3	4	3	3	2	3	0	3	4	3	3	3	3	4	3	0	1	0	0	0	0	0	0	0
949	0	19	2	1	0	49.8	1	RCR	None	10	10	100	4	4	3	4	4	3	3	3	1	4	1	0		3	3	4	4	1	4	1	1	3	3	0	4	3	3	0	2	3	0	0	0	0	1	0
950	0	15	2	1	0	67.54722222	0	RCR	Private	20	20	400	3	4		3	4	4	3	4		1	3	3	3		3	2	3	3	2	3	3	2		3	3		3	1	0	2	0	0	0	0	0	0
951	0	5	2	1	1	74.00833333	0	RCR	Private	20	20	400	3	3	3	3	3	0	3	2	0	2	1	3	3	2	3	2	2	3	1	0	3	2	2	3	3	2	3	2	2	2	1	1	0	0	1	1
952	0	8	2	1	0	74.64444444	0	RCR	Private	20	20	400	3		0	4		3	4		0	4		1	3		1	4		3	1		0	2		1	2		1	0		4	2			0	2	0
953	0	10	2	1	0	63.76111111	0	RCR	Private	30	30	900	4	4	4	4	4	4	4	3		3	2	3	4	0	3	4		3	2	0	3	4	0	3	4	2	3	0	2	1	0	0	0	0	0	0
954	0	12	2	1	0	64.33333333	0	RCR	Private	20	20	400	3	3	0	4	3	0	3	3	0	3	2	0	4	3	1	3	2	0	3	3	1	4	3	0	4	3	1	0	1	4	2	1	0	0	1	0
955	0	11	2	1	1	70.05555556	0	RCR	Private	20	20	400	4	0	0	3	0	0	4	0	0	4	0	0	4	1	0	3	0	0	4	0	0	4	3	1	4	0	0	1	4	4	0	0	0	0	0	0
956	0	10	2	1	1	54.15833333	0	RCR	Private	30	40	1200	3	0	0	1	0	0	1	0	0	0	0	0	2	4	0	2	0	0	0	0	0	0	4	0	2	0	0	2	3	4	1	1	0	1	1	1
957	0	9	2	1	1	74.08055556	1	RCR	Private	15	12	180	3	3		3	3		3	3	3	0	2		2		1	3	3	3	0	3	1	2	3	1	2		1	1	2	4	0			1	0	1
958	0	30	2	1	0	60.73611111	0	RCR	Private	20	20	400	2	0	1	2		1	1		0	0	0	0	2					0	0	1	0	2	1	1	2		1	3	4	4	2	0	0	0	0	1
959	0	15	2	1	1	73.91666667	0	RCR	Private	40	40	1600	4	4	3	3	3	3	2	3	0	2	2	3	4	2	3	2	2	3	1	3	3	4	4	3	4	2	3	0	3	3	0	0	0	0	0	0
960	0	7	2	1	0	57.79444444	0	RCR	Private	20	15	300	4	0	1	3	3	1	3	3	1	2	3	0	4		1	3	3	1	0	0		3	2	1	4	2	1	0	4	4	0	0	0	0	3	1
961	0	15	2	1	0	50.76388889	0	RCR	Private	20	20	400	2	3	3	3	2	3	3	1	0	3	0	0	2	2	3	3	0	1	1	2	1	2	2	1	1	2	1	1	2	3	3	1	0	0	1	1
962	0	8	2	1	0	64.97777778	1	RCR	Private	17	15	255	3	0	0	4	4	3	0	0	0	1	0	0	2	1	1	3	1	1	1	0	0	2	1	1	2	2	1	1	3	4	1	0	1	1	2	0
963	0	8	2	1	1	64.12777778	1	RCR	None	12	10	120	4	3	3	3	4			2		0	1	1	3	3	3	2	2	0	0	2	1	1	2	1	2	2	3	1	3	3	2	1	0	0	2	0
964	0	14	2	1	0	57.73611111	0	RCR	Private	10	20	200	1	1	0	1	1	1	0	0	0	0	0	0	2	1	1	1	1	1	1	1	0	0	0	0	1	1	1	3	4	4	1	1	0	1	1	1
965	0	15	2	1	0	60.96666667	0	RCR	Private	10	10	100	4	3	3	3	3	3	2	2	1	1	1	1	4	3	3	2	1	3	1	2	1	4	1	3	4	3	3	1	3	3	0	0	0	0	1	0
966	1	15	2	1	1	63.78333333	1	RCR	SelfFunded	20	20	400	4	3	3	4	0	3	3	0	0	1	1	1	0	1	1	3	0	1	0	0	0	0	0	0	2	1	0	1	3	3	0	0	1	0	2
967	0	9	2	1	0	52.66666667	1	RCR	None	18	15	270	3	4	4	3	4	0	2	4	3	1	2	0	2	4	3	2	2	0	2	4	3	0	4	3	2	4	3	2	1	2	0	0	0	0	0	1
968	0	25	2	1	0	62.43611111	0	RCR	Private	15	15	225	4	3	3	4	0	3	3	0	0	1	0	3	4	3	3	2	0	3	1	0	3	4	3	3	4	3	3	1	2	3	0	0	0	0	0	0
969	0	25	2	1	0	71.46388889	0	RCR	Private	26	30	780	4	2	3	3	1	3	3	0	0	2	1	0	4		0	2	1	1	2	0	1	2	2	0	3		0	1	3	4	2	0	0	2	2	0
970	0	20	2	1	0	60.28333333	0	RCR	Private	20	18	360	4	0	0	4	0	0	3	0	0	1	0	0	4	0	0	2	0	0		2	1	4	0	0	4	4	0	0	4	4	0	0	0	0	0	0
971	0	14	2	1	1	64.30277778	0	RCR	Private	20	10	200	3	4	3	3	3	1	2	3	0	2	4	0	3	4	3	2	2	1	3	4		1	4	1	4		3	1	2	3	0	0	0	1	2	1
972	0	20	2	1	0	44.8	0	RCR	Private	20	27	540	3	1	4		4	4		3	4	2	1	3	4	4	0	2	3	3	2	4	3	4	4	4		4		0	2	0	0	0	0	0	0	0
973	0	8	2	1	0	77.975	0	RCR	Private	14	10	140	4	4		4	3		3	0		1	1		4	2		0	1		0	0		3	3			2		1	3		0	0	0	1
974	0	10	2	1	0	69.175	1	RCR	Private	10	15	150	3	3	3	2	2	3	2	0		1	1	0	2	3		1	1	3	2	2	1	4	1	3	2	3	1	2	2	3	0	0	0	0	0	0
975	0	35	2	1	0	67.33333333	0	RCR	Selffunded	17	20	340	4	0	0	4	0	0	4	0	0	2	0		4	2	1	4	0	0	2	2	1	4	2	3	4	2	3	1	3	3	1	1	0	0	2	0
976	0	11	2	1	1	58.71666667	0	RCR	Private	20	15	300	3	3	3	1	3	3	1	2	0	2	1	1	3	3	3	2	2	1	2	3	3	2	2	1	2	3	3	1	2	3	0	1	0	1	1	1
977	0	7	2	1	1	62.87222222	1	RCR	Private	10	10	100	3	3		3	3	3	1	4	3	1	3	3	3		3	3	3	1	3	4		3			3		3	0	2	2	0	0	0	0	1	0
978	0	8	2	1	0	54.525	0	RCR	Private	15	14	210	3	3	1	3	4	0	2	1	0	1	1	0	2	1	1	1	2	0	1	1	0	2	2	1	2	3	1	2	3	4	1	1	2	2	2	3
979	0	8	2	1	0	49.41666667	1	RCR	Private	15	10	150	4	4	0	4	4	0	4	3	0	2	2	0	4	4	0	4	3	0	2	2	1	2	3	1	4	4	0	0	2	3	1	0	0	0	2	0
980	0	11	2	1	0	71.79444444	0	RCR	Private	14	20	280	3	0	3	3	0	1	2	0	1	1	1	0	3	0	3	2	1	0	1	0	1	2		1	3		3	3	3	4	1	0	0	0	0	1
981	0	11	2	1	0	52.81388889	1	RCR	Private	13	17	221	4	4	4	4	0		3			3	2	1	2	2	3	3	1	1	3	3	1	3	2	1	2	2	3	1	3	3	3	0	0	0	2	0
982	0	15	2	1	1	66.80277778	0	RCR	Private	10	10	100	4	1	1	3	1	0	3	0	0	2	0	0	3	1		2	1		4	2	3	3	2	3	3	2	3	1	3	3	0	0	0	1	0	1
983	0	24	2	1	0	55.05	0	RCR	Private	20	10	200	4	3	4	4	4	4	4	2	4	3	3	3	4	0	4	4	3	1	4	1	3	4	0	4	4	0	4	0	1	1	0	0	0	0	0	0
984	0	9	2	1	0	73.03055556	1	RCR	Private	15	15	225	3	3	0	3	2	0	3	0	0	2	1	0	3		1	3	1	0	2	2	0	4	1	1	4	2	0	1	3	3	1	0	1	1	2	2
985	0	25	2	1	1	64.51111111	0	RCR	Private	12	12	144	3	3	3	3	3	3	3	2	3	1	2	3	2	2	3	1	2	1	1	1	1	1	2	1	1	2	3	2	3	4	2	0	0	1	2	1
986	0	11	2	1	0	74.4	1	RCR	Private	15	10	150	1	1	0	3	0	0	2	0	0	1	1	0	2	0	1		1	0	1	1	0	0	0	1	2	0	0	3	3	4		0	0	0	0	0
987	0	13	2	1	0	72.81388889	1	RCR	Private	20	10	200	3		1	2		3	2		0	1		1	3		1	1		1	2		1	2		1	2		0	1		3	1			1	2	1
988	0	11	2	1	0	70.19722222	1	RCR	Private	15	10	150	4	4	4	4	3	0	0	3	3	1	2	1	2	3	3	3	2		0	2	3	2	3	3	2	3	3	1	2	3	0	0	0	0	0	0
989	0	10	2	1	0	65.11944444	1	RCR	Private	20	10	200	4	4	3	3	3	3		3	1	3	0	0	3	2			2	3	4	3	3	2	3	3	3	3	4	0	2	2	1	0	0	0	0	0
990	0	20	2	1	1	70.24722222	1	RCR	Selffunded	10	10	100	2	3	3	2	4	3	2	2	1	0	4	1	0		0	2	4	1	0	0	0	0		0	0		0	1	2	2	0	0	0	0	0	0
991	1	20	2	1	1	78.72222222	0	RCR	Private	15	10	150	4	4	3	4	0	3	3	4	0	3	3	0	4	4	1	4	4	3	4	1	0	4	4	3	3	3	0	0	2	3	0	2	0	0	0	0
992	0	11	2	1	0	71.725	1	RCR	Private	24	16	384	3	3	0	4	4	3	3	0	0	2	2	1	3	3	1	4	3	1	2	3	1	3	4	1	3	3	1	1	1	3	1	0	0	1	0	1
993	0	8	2	1	0	65.61111111	1	RCR	WC	20	20	400	3	3	3	3	1	0	1	0	0	3	2	1	4	0	3	3	3	3	0	0	1	0		3	0		3	2	2	4	2	0	0	0	2	1
994	0	20	2	1	1	65.48333333	1	RCR	Private	20	15	300	3	0	3	3	0	3	3	0	0	2	0	1	2	0	0	2	0	1	3	0	0	4	0	0	4		0	0	4	4	1	2	0	0	2	0
995	0	20	2	1	0	59.52222222	1	RCR	Private	20	15	300	2	1	0	3	0	0	3	0	0	2	0	0	2	0	0		0	0	2	1			2	1		2	1	3	4	4		1	1		1	1
996	0	5	2	1	1	63.34722222	1	RCR	Noprivate	12	8	96	4	2	0	4	0	0	4	0	0	2	0	1	3	0	1	3	0	0	2	0	1	2	0	0	2	0	1	1	3	4	2	0	0	1	0	0
997	0	20	2	1	0	60.42222222	1	RCR	Private	25	10	250	4	3	0	4	3	3	3	2	1	3	0	0	4	4	3	3	2	3	3	4	0	4	4	3		4	3	1	3	2	1	0	0	0	1	0
998	0	15	2	1	1	68.21388889	0	RCR	Noprivate	15	10	150	4	3	0	4	0	0		0	0		2	0		0	1	2	0	0	1	2		4	1	3	3	0	3	2	3	4	1	2	0	0	2	1
999	0	12	2	1	0	55.95833333	1	RCR	Private	10	10	100	3	3	3	3	3	1	0	1	0	2	1	0	3	3	1	2	1	1	4	1	1	3	3	1	4	3	1	0	3	4	3	0	0	0	2	1
1000	0	15	2	1	0	58.51666667	0	RCR	Private	20	10	200	3	3	1	3	2	0	2	0	0	1	1	0	2	0	1	2	1	0	0	0		0	1	0	2	1	0	2	4	4	1	2	1	0	2	0
1001	0	30	2	1	0	55.68055556	1	RCR	Private	20	20	400	3	2	0	4	3	0	3	0	0	2	0	0	4	0	0	2	2	0	0	1	0	2	2	1	4	0	0	0	4	4	0	0	0	0	0	0
1002	0	13	2	1	0	61.38333333	1	RCR	Private	20	15	300	3	3	0	4	3	0		2	0	2	1	0	2	0	0	2	2		2	0	1	2	0	0	2	0	0	1	3	4	0	0	0	0	1	0
1003	0	20	2	1	0	57.88888889	0	RCR	Private	20	20	400	4	4	3	4	4	0		0		2	1	0	4	2	1	2	2		4	2	1	4	1	1	4	3		1	3	4	0	0	0	0	2	0
1004	0	25	2	1	1	64.50277778	1	RCR	Private	20	10	200	3	3	1	0	0	1	0	0	0	0	0	0	2	2	1	0	0	0	0	1	0	2	2	1	2	2	1	3	4	4	1	1	0	0	1	0
1005	0	15	2	1	0	59.86388889	0	RCR	Private	15	10	150	4	4	3	4	3	3	3	1	0	1	0	0	3	2	3	1	1	1	1	1	1	3	1	3	2	3	3	1	3	4	1	1	0	0	2	0
1006	0	12	2	1	0	58.30555556	1	RCR	Private	15	20	300	4	3	4	4	3	4	3	3	3	2	1	3	3	1	3	2	1	3	2	2	3	3	2	3	3	2	3	1	3	3	0	2	2	0	2	1
1007	0	13	2	1	0	58.20833333	1	RCR	WC	18	12	216	4	2	3	3	2	1	2	0	0	0	1	1	3	1	3	1	1	3	2	1	3	3	1	3	4	1	3	1	3	3	1	0	0	0	1	0
1008	1	10	2	1	1	57.03055556	0	RCR	Private	15	25	375	3	0	3	0	0	3	1	0	3	1	0	0	1	0	4	0	0	3	1	0	3	1	0	3	1	0	3	1	0	2	1	0	0	1	0	0
1009	0	25	2	1	0	56.69166667	0	RCR	Private	20	15	300	4	3	3	4	3	0	4	2	0	1	0	0	3	2	3	2	2	0	2	0	0	3	2	1	2	2	3	1	3	4	3	0	0	1	1	1
1010	0	9	2	1	0	58.70277778	1	RCR	Private	10	20	200	3	0	0		3	0		0	0	1	0	0	2	2	1	1	2	0	1	1	0	1	0	0	2	2	1	3	4	4	1	1	0	1	1	1
1011	0	23	2	1	0	65.82777778	0	RCR	Private	24	20	480	4	3	3	3	3	1	3	0	0	2	1	0	3	0	0	1	1	0	0	1	0	2	0	0	2	0	0	2	3	3	2	0	0	1	2	1
1012	0	20	2	1	1	56.13333333	0	RCR (Supraspinatus)	Selffunded	20	24	480		4	3	4	4			0		2	1	1		0	1		2	1	2	2	1		2	3	3	4	3	0	3	3	2	0	0	0	2	1
1013	0	20	2	1	0	27.38888889	0	RCR (Supraspinatus)	Selffunded	20	15	300	3	0	1	2	0	0	1	0	0	0	0	0	3	4	1	1	0	0	3	1	1	2	1	0	3	2	1	1	4	4	2	0	0	0	0	0
1014	0	12	2	1	0	59.25555556	1	RCR (Supraspinatus)	Private	10	10	100	3	0	3	3	0	0	1	0	0	1	0	0	3	0	3	2	0	0	3	0	3	0	0	3	3	0	3	2	0	2	2	0	0	0	0	0
1015	0	19	2	1	0	50.67777778	0	RCR (Supraspinatus & Subscapularis)	Private	18	16	288	4	4	3	3	3	0	3	2	0	2	2	0	3	3	1	2	2	0	3	2	1	3	2	1	3	3	3	2	4	4	0	1	0	0	3	0
1016	0	70	2	1	1	68.7	0	RCR (Supraspinatus)		35	30	1050	4	3	3	3	3	0	3	0	0	2	0	1	3	2	1	2	1	0	0	1	0	3	2	0	3	2	1	1	4	4	1	0	0	0	0	0
1017	0	12	2	1	0	76.70277778	1	RCR (Supraspinatus)	Private	15	20	300	4	0	3	4	0	3	3	0	0	2	0	0	3	0	1	3	0	3	2	0	1	4	0	3	4	0	1	1	0	3	2	0	0	0	0	1
1018	0	14	2	1	0	61.46944444	0	RCR (Supraspinatus & Subscapularis)	Private	15	10	150	4	3	3	4	3		4	2		3	0	3	4	4		4	2		4	3	1	4	4		4	4	3	0	1	2	0	0	0	0	0	0
1019	0	10	2	1	1	67.60833333	0	RCR	Private	26	20	520	3	3	0	3	3	3	3	2	0	1	1	0	4	0		2	1	0	4	2	0	3	3	1	4	0		0	3	3	0	0	0	0	0	0
1020	0	24	2	1	1	43.29166667	0	RCR	T/party	20	15	300	3	3	2	3	3	0	0	0	0	1	0	1	2	2	1	1	1	0	1	1	0	1	1	0	1	0	0	2	2	3	0	0	0	0	0
1021	0	25	2	1	0	55.175	0	RCR	Private	18	13	234	0	4	2	3	3	0	3	3	0	1	2	1	3		1	0	2	0	0	1	0	2	3	1	2		1	2	1	3	2	0	0	1	1
1022	0	12	2	1	1	53.88611111	0	RCR	Private	20	15	300	3	3	3	3	3	3	3	2	0	2	2	0	3	4	1	2	3	2	3	4	2	3	4	1	2	4	1	1	2	3	1	0	0	0	1
1023	0	15	2	1	0	57.40277778	0	RCR	Private	16	20	320	3	0	0	3	3	0			0	2	1	0	3	2	0	3	2	0	3	3	2	3	3	0	3		0	2	4	2	1	1	0	0	0
1024	0	25	2	1	0	50.40555556	1	RCR	Private	18	12	216	3	0	0	3	3	0	3	0	0	1	1	0	4		0	2	1	0	2	1	1	3		0	4		0	2	1	4	1	1	0	3	1
1025	0	20	2	1	0	56.78888889	0	RCR	Private	30	20	600	3	3	0	2	3	3	1	0	0	0	0	0	4	4	1	2	2	1	2	1	0	4	1	1	4	4	1	2	2	3	0	0	0	0	0
1026	1	15	2	1	0	60.13333333	1	RCR	Private	15	10	150	3	3	3	3	3	3	3	3	2	1	2	1	2		1	2	2	2	0	3	1	2		1	3		2	1	1	3	0	0	0	0	0
1027	0	20	2	1	1	53.40833333	0	RCR	Self funded	25	10	250		4	3	4	4	3		3	3	4	3	3	4	4	4		3	3	2	0	1	4	4	3	4	4	3	1	0	0	3	0	0	0	0
1028	0	13	2	1	0	69.62777778	1	RCR	Private	20	15	300	4	3	3	4	4	3	3	0	2	2	3	2	4		3	3	3	3	0	0	1	4		3	4		3	1	2	1	3	0	0	0	0
1029	0	15	2	1	0	70.95277778	0	rcr	private	15	12	180	3	2		3	3		3	0		3	1		3			3	2		3	0		3			3			1	3		0	0	0	0
1030	0	8	2	1	0	75.14166667	0	rcr	Private	10	8	80		2			3			0			0			0			4		4	2		4			4			0	2		1	0	0	1
1031	0	13	2	1	0	64.66111111	0	rcr	wc	18	14	252	2	2		3	3		2	1		1	1		2			2	2		1	1		1			2			3	3		2	0	0	0
1032	0	15	2	1	0	50.95555556	1	RCR	Private	20	15	300	3	4		3	4		3	0		2	1		2			2	1		1	1		0			2			1	3		3	0	0	0
1033	1	20	2	1	0	57.95833333	0	RCR	Private	20	30	600	3	3		3	4		3	3		1	2		4	3		4	3		3	3		4	2		4	3		0	1		0	0	0	0
1034	0	20	2	1	1	72.61388889	1	RCR	Private	15	10	150	3	4	1	3	4	0	3	0	0	3	3	0	4	4	2	4	3	0	0	1	1	3	4	2	3	4	2	0	1	3	0	0	0	0	0
1035	0	20	2	1	1	56.39722222	1	RCR	Private	20	20	400	3	2	3	3	3	3	3	0	0	0	0	1	4		0	3	3	2	0	0	1	4		2	4		0	0	2	3	0	0	0	0	0
1036	1	5	2	1	0	71.97777778	1	RCR	Self-funded	20	20	400	2	3	0	3	0	0	1	2	0	2	0	0	1	0	1	2	0	0		2	1	4		1	1		1	2	3	4	0	0	0	0	0
1037	0	13	2	1	0	63.43611111	1	RCR	Private	20	20	400	3	0	0	4	0	0	3	0	0	0	0	0	3		1	3	1	0	3		1	4		1	4		1	0	4	4	0	1	0	0	0
1038	0	11	2	1	0	71.71944444	1	RCR	Private	18	15	270	3	2	3	0	2	3	3	0	1	0	0	0	3			0	0	2	0		0	4		1	4			0	3	2	0	0	0	1	0
1039	0	8	2	1	0	56.74444444	1	RCR	Private	15	10	150	4	2	2	4	3	0	4	2	0	3	1	0	3		1	3	2	0	2		0	3		2	3		1	1	4	4	1	0	0	0	1
1040	1	12	2	1	0	67.19166667	1	RCR	WC	15	10	150	3	2	1	2	2	2	2	2	0	0	1	0	2		1	1	2	0	2	2	0	1	2	1	3	2	1	1	3	4	1	0	0	0	1
1041	1	15	2	1	0	41.84722222	1	RCR	Private	20	20	400	3			4			2			1			4			2			0			3			3			1			1			0
1042	0	10	2	1	0	41.78888889	1	RCR	self funded	30	20	600	3	0		4	0		3	0		3	0		3			4	0		2			3			3			0			0			0
1043	1	10	2	1	0	47.65555556	0	RCR	WC	20	20	400	3	4		3	4		3	2		2	2		4	2		4	2		3			4	2		4	2		0			0			0
1044	0	8	2	1	1	60.74444444	1			10	10	100	4	3	3	4	2	3	2	1	0	2	1	1	3		2	3	1	2	2		3	1		2	2		2	1	3	2	1	1	0	0	1	0
1045	0	45	2	1	0	64.48611111	1			30	15	450	3	2	0	2	3	0	2	0	0	1	0	0	1			1	1	0	0	2	2	4			3			3	4	4	0	0	0	0	0	0
1046	0	20	2	1	0	69.79444444	1			30	10	300	0		0	0		0	0		0	0		0	2		0	0		0	0		0	0		0	2		0	2		4	2			0	2	0
1047	0	20	2	1	0	76.5	1			40	15	600	2	3	1	3	3	1	1	0	0	3	0	1	1	2	1	3	1	1	1		0	1	2	1	1	2	1	2	3	4	0	0	0	0	0	0
1048	1	10	2	1	0	72.44722222	1			20	20	400	3	3	0	3	3	3	3	0	0	1	0	0	4			3	1	1	1		0	3			4			0	2	3	0	0	0	0	0	0
1049	0	20	2	1	0	69.88055556	1			20	15	300	3	2	3	3	3	4	3	3	0	0	0	0	4		1	4	3	1	0	0	1	2		1	4		1	0	2	2	0	0	0	0	0	0
1050	0	20	2	1	1	64.54444444	1			10	20	200	3	2	1	3	3	0	0	0	0	2	0	0	2		1	2	1	0	1	0	0	3		1	3		1	1	4	4	0	0	0	0	0	1
1051	0	20	2	1	1	69.06388889	1			25	10	250	3	0	2	3	3	2	2	0	0	1	0	0	4		3	2	1	1	1	0	0	4		3	4		3	2	4	3	3	0	0	0	0	0
1052	0	12	2	1	0	58.84722222	0			15	12	180	2	0	2	0	0	0	0	0	0	0	1	0	1		0	0	0	0	0	0	0	1		0	1		0	2	2	4		0	0	0	3	0
1053	0	20	2	1	0	55.28888889	0			15	5	75	3	3	2	0	3	2	0	2	0	0	1	1	4		2	0	2	1	0	0	1	4		2	4		2	0	2	2	0	0	0	0	0	0
1054	0	13	2	1	1	65.05277778	1			12	12	144	2	2	0	3	3	3	0	0	0	2	0	0	4			3	2	3	0	1	0	4			4			1	3	3	0	0	0	0	0	0
1055	0	25	2	1	1	69.51388889	0			30	15	450	3	3	2	3	3	3	3	0	0	3	1	0	3	3	1	3	2	2	2	3	1	3	3	1	3	3	1	1	1	3	0	0	0	0	0	0
1056	0	20	1	0	0	47.45555556	0	RCR	WC	30	15	450	4	0	4		0			0			0			0	3		0			0	4		0	4		0			0	1		0	0	0	1	1
1057	0	45	1	0	1	63.74444444	0	RCR	Private	5	10	50	4	0	0	4	0	0	4	0	0	2	0	0	4	0		4	0	0	1	0	0	4	0	1	4	0	1	1	0	4	0	0	0	1	1	1
1058	0	40	1	0	1	67.71388889	1	RCR	Public	10	10	100	4	0	3		0			0		4	0			0			0		4	0	1	4	0	3		0		0	0	3	1	0	0	1	2	1
1059	0	30	1	0	0	56.44444444	1	RCR		10	10	100	4	0	4		0			0		0	0	1	1	0	3	0	0	1	1	0	3	1	0	3	1	0	3	3	0	1	1	0	0	2	1	2
1060	0	30	1	0	1	61.62777778	1	RCR		10	10	100	4	0			0	4		0		4	0			0			0			0	3		0			0			0			0	0
1061	0	40	1	0	1	59.52222222	1	RCR		10	10	100		0	1	4	0	1		0	0	2	0	1	0	0	1	2	0	1	1	0	1	2	0	0	2	0	0	3	0	4	2	0	0	1	1	0
1062	0	40	1	0	1	48.19166667	0	RCR	Private	10	10	100	3	3	3	4	3	3	2	0		1	1	0	1	2	3	3	2	3	1	0	3	2	2	3	1	3	1		0		1	2	0	1	2	1
1063	0	11	1	0	1	68.32777778	1	RCR	Private	10	15	150	4	4	3	4	3	0		0	0	2	1	0	4	4	0	2	1	0	4	2	3	4	4	0	4	4	0		0		1	0	0	0	2	0
1064	0	25	1	0	1	65.96111111	0	RCR	Private	30	10	300	3	3	1	3	3	0		0	0	0	0	0	1	0	3	3	2	3	0	0	0	1	1	3	1	0	0		0		1	1	0	0	1	1
1065	0	22	1	0	0	58.41666667	1	RCR	WC	5	20	100	3			3			3			2			2			2			2			2			3			1			1			2
1066	1	60	1	0	1	15.01388889	1	RCR	Public	10	10	100	4			4									3			3			3			3			3			0		3					0	0
1067	0	30	1	0	1	67.85555556	1	RCR	Public	10	15	150	4	0	3	3	0	3	0	0	0	0	0	0	2	0	1	1	0	1	1	0	3	2	0	3	2	0	3	2	0	2	2	0	0	1	2	1
1068	0	6	1	0	1	82.4	0	RCR	Private	8	5	40	4	0	3	4	0		4	0		3	0		4	2	1	3	0		4	1	0	4	3	1	4	2	1		0		1	0	0	0		0
1069	0	10	1	0	1	54.74722222	1	RCR	Private	7	9	63	4	0	3	4	0	3	3	0		2	1	1	4	0	1	3	1	1	0	0	0	2	0		4	0	1		0		2	1	0	0	2	0
1070	0	10	1	0	1	55.52777778	1	RCR	Private	5	5	25	4	0		4	0	4		0	3		0	3		0	3		0	3		0	4	4	0	4	3	0	4	1	0	0	1	0	0	1	0	0
1071	0	15	1	0	0	61.93888889	1	RCR	Private	5	5	25	3	0	0	3	0	0	3	0	0	2	0	0	3	0	0	1	0	0	1	0	0	1	0	0	2	0	0	1	0	4	2	0	0	1	1	1
1072	1	30	1	0	0	61.33888889	1	RCR	Public	15	10	150	4	0	4	4	0	4	0	0		1	0	3	4	0	4	2	0	1	4	0	4	3	0	1	4	0	4	1	0	1	1	0	0	0	0	0
1073	1	30	1	0	0	62.00277778	1	RCR	Public	15	10	150	4	3	4	4	3	3	3	3	4	4	0	3	4	2	4	4	2	1	4	2	4	4	2	1	4	3	1	0	3	0	0	0	0	1	0	0
1074	0	10	1	0	0	57.01944444	1	RCR	Private	15	15	225	4	4	3	2	1	3	0	2		1	1	3	3	2	3	1	2	3	2	2	3	2	2	3	2	1	3	3	4	4		0	0	1
1075	0	8	1	0	1	71.11666667	1	RCR	Private	5	5	25	4		3	1	0	0	3	1	3	2	0	3	4	0	3	1	0		0	0		3	1	0	4		0	1	3	4	0	0	0	1	2	1
1076	0	20	1	0	0	43.575	1	RCR	Private	10	15	150	4		3	4		3	3		3	1		1	4		4	2		3	2		3	4		4	4		3	0		3	3			1	1	0
1077	0	21	1	0	0	47.30555556	0	RCR (subscapularis)	WC	10	5	50	3		4	4		4	4		3	1		0	4		3	4		3	0		1	4		3	3		3			1	0			0	1	0
1078	1	25	1	0	1	71.65555556	1	RCR	Private	20	20	400	4		3	4		3	3		0	2		1	3		3	3		1	0		1	4		3	4		3	1		3	1			0	0	0
1079	0	16	1	0	1	59.00277778	1	RCR	Public	10	10	100		3	3		4	3		4	3		3	3		3	3		4	3		3	3		4	3		3	3		0	2		0	0		0	0
1080	0	16	1	0	1	59.02222222	1	RCR	Public	10	10	100		3	3		4	3		4	3		3	3		3	3		4	3		3	3		4	3		3	3		0	2		0	0		0	0
1081	0	35	1	0	0	61.025	0	RCR	Private	10	10	100	4		4	4		3	4		3	2		1	4		3	4		3	0		3	4		4	4		3	0		1	0			0	2	0
1082	0	23	1	0	0	53.25833333	0	RCR		10	10	100	4	4	3	4	4	3	3	3		4	2	3	3	4	3	4	3	3	4	2	3	3	3	3	4	4	3	1	0	3	1	0	0	0	0	1
1083	0	8	1	0	0	58.59722222	1	RCR		10	10	100	4	4	3	1	4	3	0	2	3	0	1	3	4	4	3	1	4	3	3	0		4	4	3	4	4	3	1	2	3	1	0	0	0	0	0
1084	0	9	1	0	0	74.48611111	0	RCR	Private	10	15	150	4		3	4		4	4		0	2		1	4		3	4		1	0		1	4		3	4		3	0		3	2			1	2	0
1085	0	30	1	0	1	69.45	1	RCR	Private	30	20	600	4	4	1	3	3	0	3	3	0	2	1	1	3	4	3	2	3	0	2	4	3	4	4	3	4	4	3	1	0	3	2	0	0	0	2	0
1086	0	25	1	0	1	67.80277778	1	RCR		10	10	100	4		3	4		3	3		0	1		1	3		3	2		1	4		1	3		1	3		3	1		3	1			0	2	1
1087	0	14	1	0	1	53.15833333	1	RCR		10	10	100	4	4	4	4	4	4	3	4	3	2	4	3	4	4	4	3	4	3	3	4	3	4	4	4	4	4	4	0	0	1	1	0	0	0	2	0
1088	0	10	1	0	0	55.53055556	0	RCR		6	6	36	4	3		3	3		3	2	4	2	3	3	3	4		2	4	3	2	2		2	3	3	3		3	1	1	2	0	1		0	1	0
1089	0	7	1	0	1	55.06666667	0	RCR	Private	5	5	25		4	4		4	4	4		3	4	4	3		4	3	3	4	3	4	4	4	3	3	4	3	3	3	1	1	1	0	0		0
1090	0	15	1	0	1	66.33888889	0	RCR	Public	6	6	36	3	3	3	3		0	3		0	3	2	0	3		1	3		0	3	0	1	4	3	0	4	3	0	0	3	4	1	1		0	0	0
1091	0	10	1	0	1	56.79722222	1	RCR		8	8	64	4	4	3	3	2	3	3	3	3	2	2	3	3	3	3		2	3	3	3	3	3	3	3	3	3	3	1	2	1	0	0		0	0	0
1092	0	14	1	0	1	79.72222222	0	RCR	Private	10	10	100	3	0	0	4	0	0	3	0	0	2	0	0	4		0	4	0	0	1	0	0	3	2	3	4	3	0	1	4	4	0	1		0	1	0
1093	0	15	1	0	1	58.35555556	0	RCR		10	10	100	4	3	4	0	3	4	3	2	3	2	2	3	4	3	3	1	1	3	2	3	3	2	4	4	4	3	3		2	2	1	0		0	0	0
1094	1	12	1	0	1	72.57777778	0	RCR	Private	12	12	144	4	4	3	3	4	4	3		3	1	1	3	4	3	3	3	2	3	0	1	3	4	2	3	4	2	3	0	3	3	0	0		0	1	0
1095	0	20	1	0	1	77.54722222	0	RCR	Public	20	10	200	4	3	3	3	0	0	3		3	1	2	3	4	2	3	3	1	1	0	2	1	4		3	4		3	0	3	2	0			0	2	0
1096	0	30	1	0	0	48.24166667	0	RCR		10	10	100	4	3	1	3	3	1	2	0	0	1	0	0	4	0	1	2	1	0	1	4	1	3	4	1	4	3	1	3	3	4	2	0	0	1	2	1
1097	0	15	1	0	1	74.54444444	0	RCR	Private	10	10	100	3	3	3	4	3	3	3	0	0	1	1	1	3	2	1	2	2	3	1	1	1	2	2	3	2	2	3	1	3	3	1	0	0	0	2	0
1098	0	15	1	0	1	71.8	0	RCR	Private	10	10	100	2	2	0	2	3	0		2	0	1	1	0	4		3	1	1	1	0	1	1	4		0	4		1	1	3	3	0	1	0	0	1	1
1099	0	15	1	0	1	54.18888889	0	RCR	Private	15	10	150	4	3	4	4	3	4	3	2	3	3	1	3	4	2	4	4	2	4	4	1	4	3	2	4	4	1	4		3	0	1	2	0	0	1	0
1100	0	20	1	0	1	59.20277778	1	RCR		15	10	150	4	0	3	3	0	3	4	0	3	1	0	1	4	0	3	3	0	1	4	0	3	4	0	3	4	0	3	0	0	2	0	0	0	0	2	0
1101	0	15	1	0	1	62.93888889	0	RCR	Public	10	10	100	4	3	4	4	4	4	4	3	3	4	2	3	4	3	3	4	3	3	0	2	3	4	3	3	4	3	3	0	2	2	1	1	0	0	1	0
1102	0	25	1	0	0	80.14722222	0	RCR	DVA	30	30	900	4	3	1	4	0		3	0	0	2	0	1	3	2		3	2		2	1	1	4	2		4	0	1	2	3		0	1	0	1		3
1103	0	25	1	0	0	65.91388889	1	RCR	Private	10	10	100	3	0	3	3	0	1	2	0	0	1	0	1	3	0	1	2	0	1	3	0	1	1	0	0	3	0	1	2	0	3	2	0	0	2	2	1
1104	0	10	1	0	1	58.27222222	0	RCR	Private	15	20	300	4	3	3	3	4	3	4	3	3	2	2	1	4	2	1	2	3	3	3	2	1	3	3	3	4	2	3		3	3	0	0	0	0	0	0
1105	0	8	1	0	0	62.45555556	0	RCR		10	10	100	3	0	0	3	0	0	3	0	0	0	0	0	4	1	0		0	0	0	0	0	4	0	0	4	0	0	1	4	4	2	1	0	0	1	0
1106	0	8	1	0	1	60.83611111	0	RCR		10	10	100	4	4	3	4	3	3	3	3	3	2	2	3	3	4	3	2	2		3	2	3	4	4	3	3	4	3	1	1	4	1	0	0	0	2	0
1107	0	7	1	0	1	47.5	1	RCR	Private	10	10	100	4	4	0	3	2	1	0	0	0	0	1	0	3	2	1	1	1	1	1	4	1	2	2	1	2	3	1	2	2	3	2	1	0	1	0	1
1108	0	9	1	0	0	56.43611111	0	RCR		5	5	25	4		3	4	4	1	4			2	3	0	2	3	1	2	3	1	2	2	1	3	3	1	3	4	1	0			3			0
1109	1	10	1	0	1	58.09444444	0	RCR	Public	20	15	300	4	4	3	4	3	3	1	3	0	3	2	0	4		1	2	1	1	0	2	0	3		1	4		1	1	1	3	1	2	0	0	0	0
1110	0	8	1	0	1	75.58055556	0	RCR	Private	12	10	120	4	3	1	3	3	1	1	0	1	1	1		2	1		1	1	1	1	1	1	2	1	1	1	1	1	3	3	3	2	1	0	0	1	1
1111	0	7	1	0	1	62.43333333	0	RCR	Private	10	10	100	3	0	3	2	0	3	4		0	2	0	1	2		1	2	0	1	2	2	3	2		1	2		1	1	4	3	1	1	0	1	2	1
1112	0	40	1	0	0	62.19166667	1	RCR	Private	30	25	750	4	4	1	4	4	3	4	3	0	2	2	0	4	4	3	4	3	1	3	3	3	3	2	3	3	2	3	1	2	3	2	1	0	1	2	2
1113	1	33	1	0	1	81.06666667	1	RCR	Private	30	20	600	4		0	4		3	4		0	2		1			1	3		1	3		1	4		1	3		1	0		3	1			0	2	1
1114	0	9	1	0	1	49.29444444	1	RCR	Private	10	15	150	4	4	3	4	4	3	2	2		2	2	1	3	4	3	3	2	3	2	1	1	3	2	1	3	4	3	0	3	3	2	2	0	0	2	1
1115	1	19	1	0	0	56.40277778	1	RCR	Private	15	15	225	3	4	4	3	4	4	3	4	4	3	2	3	2	4	4	3	3	3	1	2	0	1	4	3	2	4	4	3	3	1	1	0	0	0	0	0
1116	0	5	1	0	0	33.11944444	0	RCR	Private	10	8	80	4	3	3	3	3	0	2	2	0	1	1	0	2	3	3	1	1	0	2	3	1	3	3	0	2	3	1	2	2	3	1	1	0	1	1	0
1117	1	24	1	0	0	68.85	1	RCR		30	30	900	4	3	1	4	4	1	4		0	3	3	0	4	4	1	4	3	1	4	3	1	2	4	3	4	4	1	1	1	3	1	0	0	0	2	0
1118	0	9	1	0	0	59.19444444	0	RCR	WC	15	15	225	4		3	4		3	3		0	2		3	3		3	1		1	0		1	1		1	2		3	3		3	1			0	2	0
1119	1	15	1	0	0	57.65277778	0	RCR	Public	16	16	256	3	2	3	3	1	3	0	0	0	1	3	1	2	3	0	1	1	1	1	2	1	3	2	1	2	2	1	2	3	4	2	0	0	1	1	0
1120	0	33	1	0	0	52.225	0	RCR		16	16	256	3			3			3			2			3			2			2			3			3			2			2			1
1121	0	14	1	0	0	63.35555556	1	RCR	Private	15	15	225	3	2	3	2	2	3	4	2	3	1	2	1	4	3	4	1	2	1	0	2	3	1	1	0	4	3	3	1	3	2	2	1	0	2	1	1
1122	0	17	1	0	0	66.26111111	1	RCR	Private	20	20	400	3		3	3		3	3		3	0		1	4		3	1		3	0		0	0		0	4		1	1		0	2			0	2	0
1123	1	22	1	0	0	48.64166667	0	RCR	Selffunded	20	20	400	4	3	3	4	1	0	3	1	0	1	0	0	3	4	1	4	2	0	2	2	3	3	4	3	3	4	3	0	2	3	0	0	0	0	1	0
1124	0	25	1	0	0	46.15833333	0	RCR	Private	15	15	225	4	3	3	4	3		3	3		2	1	1	4	4	3	2	2	0	1	4	3	4	3	1	4	4	3	1	1	3	1	0	0	0	1	1
1125	0	25	1	0	0	41.49166667	0	RCR	Private	15	15	225	4		1	4		0	3		0	2		0	4		3	3		0	4		1	4		1	4		3	0		3	2			1	1	1
1126	0	14	1	0	1	52.15	0	RCR		16	20	320	4		3	4	4	3			0	1	0	0	2		1	3	2	1	0	1	1	2	4	1	3	4	1	1	4	4	2	0	0	0	1	1
1127	0	50	1	0	0	61.38055556	0	RCR	Private	20	20	400	3		0	3		0				2		0	2		1	2			3		1	2		0	2		1	2		4	1			1	1	1
1128	0	12	1	0	1	58.91111111	0	RCR	Private	14	16	224	4		3	0		0	0	0	0	1	1	0	2	3	1	0	1	0	1	2	0	1	4	0	2	4	1	3	3	4	2	1	0	0	2	1
1129	0	25	1	0	1	68.16666667	0	RCR	Public	20	15	300	4	4	1	4	4	1	4	4	0	3	4	1	4	4	3	4	4	1	4	0	0	3	4	3	4	3	3	0	0	2	2	0	0	0	0	0
1130	0	11	1	0	0	60.76388889	0	RCR	Private	20	20	400	4	2	3	4	3	3	4	0	1	2	1	1	3	3	1	2	2	1	3	2	0	3	2	3	3	3	1	1	3	3	2	4	0	1	2	0
1131	0	15	1	0	1	58.66111111	1	RCR	Private	12	15	180	4		3			0			0	1	0	0	1	1	1	2	1	0	2	2	1	2	2	1	1	2	1	2	3	3	2	1	0	0	2	0
1132	0	20	1	0	0	60.04166667	0	RCR	Private	18	18	324	3		4	3		3	3		3	2		3	4		3	3		3	0		3	4		3	4		3	0		2	0			0	0	1
1133	0	12	1	0	1	67.75833333	1	RCR	Private	10	10	100	4	3	3	4	0	3	3	0	3	3	1	3	3	2	3	2	0	3	3	2	3	4	2	3		2	3	1	3	1	0	2	1	0	1	1
1134	1	15	1	0	0	64.88611111	1	RCR	Public	12	10	120	4	4	0	0	3	3	0	3	0	2	2	1	4	2	3	2	3	3	0	2	3	2	2	4	2	2		2	1	3	0	0		0	1	0
1135	0	4	1	0	0	54.81666667	1	RCR		10	10	100	3	3	3	3	4	4	3	4	4	1	3	1	2	3	3	2	4	3	1	2	3	2	3	3	2	2	3	3	2	2	0	0	0	0	0	0
1136	0	12	1	0	0	62.70277778	1	RCR	DVA	10	10	100	4	4	3	3	3	3	3	1	3	2	0	1	4		3	2	2	3	2	0	0	3		3	3		3	1	1	1	1	0	0	1	0	0
1137	0	9	1	0	0	40.49722222	0	RCR	Private	10	10	100	3	2	3	1	2	1	1	0	0	1	0	0	2	3	1	1	1		1	3	1	2	3	3	2	3	1	2	3	3	1	1	0	2	1	0
1138	0	8	1	0	0	61.10555556	0	RCR	None	10	8	80	4	4	3	4	4	3	4	3	3	2	2	0	4	4	1	3	3	1	2	2	1	4	3	1	3	4	3	1	2	3	1	0	0	0	1	0
1139	0	7	1	0	1	66.31388889	0	RCR	Private	8	5	40	3	3	0	4	3	0	3	3	0	3	1	0	2	2	0	3	3	0	2	2	1	2	2	0	2	2	0	1	3	4	2	0	0	2	2	2
1140	0	11	1	0	0	67.97222222	1	RCR	Private	14	13	182	3	3	3	4	3	3	3	0	0	1	1	1	1	1	1	3	1	3	2	1	1	3	2	3	1	2	0	2	4	4	0	0	0	1	2	0
1141	0	20	1	0	1	74.28333333	0	RCR	None	15	8	120	4		0	3		0	3		0	2		0	4		1	2		0	3		1	3		0	4		1	1		4	1			0	2	1
1142	0	12	1	0	0	72.98611111	1	RCR	Private	15	8	120	3	3	0	3	2	0	3	0	0	3	0	0	3	0	0	3	2	0	3	0	0	4	0	0	4	0	0	1	2	4	1	0	0	0	0	0
1143	0	20	1	0	1	70.875	1	RCR	Public	15	15	225	3	3	0	0	2		0	0		0	0	0	3	0		0	0		0	0	0	3	1	0	3	1	1	2	0	4	1	0	0	0	2	0
1144	0	11	1	0	0	64.10277778	0	RCR	Private	12	10	120	4	2	3		1	3	3	0	3	2	1	0	2	0	4	1	2	3	1	2	3	2	2	3	1	0	4	1	4	3	0	0	0	1	0	1
1145	0	38	1	0	0	47.42222222	1	RCR	Private	10	8	80	4	4	4	4	4	4	4	0	3	4	1	0	4	4	4	4	2	3	4	2	4	4	1	3	4	4	4	0	2	0	0	4	1	0	1	0
1146	0	5	1	0	0	58.13888889	0	RCR	Private	10	10	100	3	3	1	3	4	0	3	3	0	3	2	0	4	0	3	3	2	0	0	1	1	3	0	1	4	0	1	2	3	4	1	1	0	1	1	1
1147	0	12	1	0	1	76.11388889	0	RCR	Private	10	10	100	4			4		3	4			3		1	3		1	4		1	4		1	4		3	3		1	0		3	1			1	2	1
1148	0	10	1	0	0	47.28888889	1	RCR	Private	13	16	208	4	0	4	4	0	1	4	0	1	2	0	0	3	0	3	3	0	1	3	0	1	3	0	3	3	0	3	1	0	3	0	0	0	0	2	0
1149	0	5	1	0	1	74.69444444	0	RCR	Private	16	15	240	3	3	0	4		0	3	0	0	3	0	0	2	1	0		1	0	0	0	0	3	1	1	3	1		4	4	4	1	0	1	2	2	1
1150	1	10	1	0	0	39.65277778	0	RCR	Private	15	15	225	4	4	4	4	4	0	4	2	0	1	1	0	4	2	3	4	3	0	1	1	0	1	2	1	4	2	1	2	2	3	1	1	0	1	2	1
1151	0	10	1	0	0	47.375	1	RCR	Private	11	10	110	2	3	1	3	3	3	2	2	1	1	1	0	2	4	1	1	2	3	1	3	3	1	3	1	1	4	1	3	3	3	1	0	0	0	1	0
1152	0	10	1	0	1	75.91666667	1	RCR	Private	15	18	270	4	4	3	4	4	3	4	3	0	2	2	0	4	4	3	2	4	3	4	3	3	4	4	3	4	4	3	0	1	2	0	0	0	0	0	0
1153	0	7	1	0	0	69.19444444	0	RCR	Private	15	5	75	3	3	0	0	0	0	3	0	0	1	0	0	4	2	0	0	0	0	0	3	3	2	1	3	0	3	3	3	2	2	2	0	0	1	2	1
1154	0	6	1	0	0	68.82777778	0	RCR	Private	12	8	96	2	2	0	1	2	1	0	0	0	1	1	0	2	1	0	1	1	1	1	0	0	2	1	0	2	0		3	4	4	1	1	0	1	2	1
1155	0	8	1	0	1	57.29444444	1	RCR	Private	14	10	140	3	3	3	3	2	0	0	0	0	0	1	1	4	2	1	1	1	1	1	1	1	4	2	3	4	2	3	1	3	3	3	0	0	0	2	1
1156	0	11	1	0	1	52.44166667	0	RCR	Private	12	12	144	4	3	3	4	3	3	4			3	1	3	2	2	1	3	1	3	3	2	3	2	1	3	2	1	3	1	3	3	3	0	0	0
1157	1	45	1	0	1	58.26944444	0	RCR	SelfFunded	15	20	300		2	3		2	3		0	3		1	3		3	3		1	3		2	3		2	3		3	3		3	3		1	0		2	1
1158	0	8	1	0	1	75.07777778	0	RCR	Private	15	10	150	4	3	3	4	3	0	4	3	0	3	0	1	3		1	3	3	1	2	0	1	3		3	4		3	0	1	3	0	0	0	1	2	1
1159	0	10	1	0	1	58.35555556	0	RCR	Private	10	10	100	4	3	4	4	3	3	3	3	3	2	1	3	3	1	3	3	1	3	0	3	3	3	0	3	3	1	3	1	3	2	0	1	0	0	0	0
1160	0	10	1	0	1	64.65277778	1	RCR	p	6	6	36	4	4	4	3	4	4	3	4		4	3	3	4	3	3	4	3	3	0	2	0	4	3	3	4	3	3	0	1	1	0	0	0	0	3	0
1161	0	5	1	0	1	63.63055556	0	RCR	P	15	10	150	3	2	3	3	2		3	2		1	2	3	2	2		2	2		0	3	3	2	2		2	2		1	2	2	1	1	0	1	1	1
1162	0	15	1	0	0	54.48888889	0	RCR	p	15	15	225	3	3	0	4	4	0	3	0	0	2	1	0	2		1	3	2	0	2	2	1	2		3	2		3	3	4	3	2	0	0	0	1	0
1163	0	7	1	0	1	59.24722222	0	RCR	P	10	10	100	4	4	3	4	4	3	3	3	1	2	2	1	3		1	3	2	1	1	2	1	2	4	1	2		1	1	1	4	1	0	0	1	1	0
1164	0	5	1	0	1	58.08888889	0	RCR	Private	15	10	150	3	4	1	3	3	3	0		0	3	2	0	2		1	3	2	1	2	4	1	2	4	3	2	4	3	3		4	2			0	2	0
1165	0	15	1	0	1	55.41944444	0	RCR	Private	10	10	100	3	3	4	3	4		3	3		3	1	4	4			3	2		4	4	4	3			3		4	0	1	0	0	0	0	0	0	0
1166	0	6	1	0	1	48.36944444	0	RCR	Private	10	10	100	4	3	4	4	3	3	3	2	3	3	2	3	4	4	4	4	3	3	3	2	3	4	4	4	4	4	4		1	1	1	0	0	0	0	0
1167	0	8	1	0	1	49.48888889	0	RCR	Private	10	10	100	4		3	4		4	3		3	4		1	4		3	4		3	2			3		3	4			0		3	2			0	2	0
1168	0	25	1	0	0	49.825	0	RCR	Private	10	10	100	4	4	3	4	4	3	4	4	3	4	1	0	4	4	1	4	3	3	4	3	4	4	3	3	4	4	1	0	1	1	1	1	0	0	0	0
1169	0	4	1	0	1	64.14166667	0	RCR	Private	10	10	100	3	4	3	1	2	3	0	2	3	1	1	3	3	0	4	0	1	1	1	3	3	4	4	4	3		4	3	1	0	1	0	0	0	1	0
1170	0	12	1	0	0	61.6	0	RCR	Private	10	5	50	4	0	0	4	1	0	4	0	0	4	1	0	4	4	0	4	1	0	2	0		4	4	1	4	4	3	0	3	4	1	0	0	0	3	0
1171	0	6	1	0	0	81.95833333	1	RCR	Private	10	10	100	4	4	3	4	4	3	4	0	0	1	1	0	2	4	3	3	4	1	1	1	1	4	4	3	2	4	3	0	0	3	0	0	0	0	0	0
1172	0	15	1	0	1	52.36111111	0	RCR	Private	10	10	100	4	4	3	4	2	3	4	0	0	2	1	0	4		3	4	1	1	3	0	1	4		3	4		3	1	2	4	3	0	0	0	2	0
1173	0	6	1	0	0	44.88888889	1	RCR	Private	7	15	105	4	4	4	4	4	4	4	2	3	4	2	3	4		3	4	4	3	4		4	4		3	4		3	0	2	0	0	0	0	0	0	0
1174	0	6	1	0	1	76.51111111	1	RCR	Private	8	8	64	4	1		4	2		3	0		3	1		4	4		4	2		4	1		4			4			0	3		0	0	0	0
1175	0	5	1	0	0	44.28333333	1	RCR	Private	10	10	100	4	3	3	4	3	3	4	2	3	2	1	1	3	3	3	3	2	3	3	3	1	3	3	1	3	4	3	1	3	3	2	1	0	0	2	0
1176	0	4	1	0	0	64.11944444	1	RCR	Private	15	15	225	3	2	3	3	2	0	3	0	0	2	1	1	2	2	1	2	1	0	2	1	0	1	1	0	3	2	1	0	4	4	0	0	2	1	2	1
1177	0	3	1	0	0	45.88611111	0	RCR	Private	10	10	100	4		3	4		3	3		3	2		1	4		3	2		3	3		3	2		3	4		3	1		2	2			1	1	0
1178	0	6	1	0	1	59.95	1	RCR	Private	10	10	100		4	4		4	4			1		2	1		3	3		2	3		3	3		4	3		4	3		2	3		0			2	0
1179	0	5	1	0	1	76.54444444	1	RCR	Private	10	10	100	4	3	0	4	3		3	2		3	0	0	4	2		2	2		3	1	1	2	0	0	4	2		0	4	4	2	1	0	0	1	0
1180	0	7	1	0	0	49.5	0	RCR	Private	10	10	100	3	0	1	3	0	0	1	0	0	0	0	0	2		0	3		0	0	0	1			0	1		0	2	3	4	3	0	0	0	1	0
1181	0	8	1	0	1	69.91944444	1	RCR	Private	6	6	36	4	3	3	4	3	3	3	0	1	2	0	1	3		3	3	1	3	2	2	3	3		3	3		3	1	3	3	0	0	0	0	0	0
1182	0	9	1	0	1	72.38333333	1	RCR	Private	5	5	25		3	0	2	4	3	1	2	3	1	1		2	4	3	1	2	3	1	3	1	2	4	3	2	4	3	3	3	3	1	0	0	0	0	1
1183	0	5	1	0	1	77.47777778	0	RCR	Private	20	20	400	4	3	0	4	0	3	3	0		0	1	0	2	1	1	2	1	1	0	0	0	3	1	1	3	1	1	1	4	4	1	0	0	0	1	0
1184	0	8	1	0	0	58.125	0	RCR	Private	8	8	64	3	3	3	4	4	1	0	3	0	1	2	1	2		1	2		1	2	3	1	3	2	1	2		1	3	1	3	1	1	0	1	1	1
1185	0	7	1	0	1	58.61944444	1	RCR	Private	9	9	81	1		3	0		3	1		0	0		0	3		3	0		0	3		3	3		1	3		1	1		3	1			0	1	0
1186	0	10	1	0	0	45.63333333	0	RCR	Private	5	5	25	1	3	1	1		1	0		0	1	2	1	2	2	1	1	2	3	1	1	1	1	2	1	2	2	1	3	2	3	2	0	0	1	2	1
1187	0	10	1	0	0	57.10277778	0	RCR	Private	10	10	100	4	4	3	3	4	3	3	3	0	1	3	0	4	4		1	2	1	3	4	4	4	3	0	4	4	4		1	1	1	0	0	0	1	0
1188	0	6	1	0	0	50.62222222	0	RCR	Private	10	10	100	3	0	3	3	2	3	3	1	0	3	0	0	3		1	2		1	1	1	1	0		1	1		1	0	4	4	0	0	0	0	0	0
1189	0	10	1	0	1	64.09444444	0	RCR	Private	10	15	150	4	1	0	4	3	1	3	0	0	2	0	0	3	0	0	3	2	0	2	1	1	3	0	0	3	0	0	1	4	4	3	0	0	0	2	0
1190	0	37	1	0	1	70.17222222	0	RCR	Private	13	15	195	4		3	3		3	3		0	1		1	3		3	2		1	1		1	3		1	3		1	0		4	0			0	2	1
1191	0	7	1	0	0	77.8	1	RCR	Private	12	12	144	2	3		4	3	3		3		2	2	1	2	2	1	2	1	3	0	1	3	2	2	1	2	1	1	2	3	3	1	0	0	1	2	0
1192	1	39	1	0	1	59.23888889	1	RCR	SelfFunded	15	15	225	4	1	3	4	1	0	4	1	0	3	2	0	4	2	1	3	2	0	0	2	1	4	2	1	4	0	1	0	4	4	1	2	2	0	1	0
1193	0	10	1	0	0	57.88055556	0	RCR	Private	17	16	272	4	3	3	4	3	3	3	0		2	0	0	4	2	1	3	1	1	2	0	1	2	2	1	3	2	1	3	2	4	1	0	0	0	1	0
1194	0	10	1	0	1	61.725	1	RCR	Private	16	16	256	4	4	0	4	4	4	3	3		2	3	1	3		1	3	4	1	4	2	1	4		1	4		1	0	2	4	2	1	0	1	1	0
1195	0	7	1	0	1	63.43055556	1	RCR	Private	10	10	100	3	2	0	4	2	0	3	0	0	0	1	0	1	0	1	2	1	1	0	0	0	2		1	1		1	3	3	4	1	0	0	0	1	1
1196	0	12	1	0	1	80.75	0	RCR	Private	20	10	200	4	4	3	4	4	3	4	0	3	3	2	3	4		3	3	2	3	0	0	1	4		1	4		1	1	3	4	0	0	0	0	2
1197	0	10	1	0	1	38.19444444	0	RCR	Private	10	10	100	3	3	3	2	3	0	2	2	0	1	1	0	2	2	1	1	1	0	3	2	1	2	2	1	3	2	1	2	2	4	2	1	0	0	2	0
1198	0	8	1	0	0	61.17777778	1	RCR	Private	15	10	150	4	0		2	2		0	0		3	1		3	0		1	2		2	0		1	0		4	0		0	4		0	0	0	0
1199	0	12	1	0	1	54.30277778	1	RCR	Private	15	10	150	4	4	4	4	4	3	4	4		4	3		4		4	4		3	4	4	3	4	4	4	4		4	1	1	3	0	0	0	0	0	0
1200	0	15	1	0	0	55.45	0	RCR	Private	15	10	150	2	2	3	2	2	0	0	1	0	1	2	1	2	0	0	1	0	0	1	1	0	2	0	3	2	0	0	3	3	2	2	0	0	1	1	0
1201	0	10	1	0	1	68.18055556	0	RCR	Private	15	10	150	3	3	3	3	3		3			2	1	1	3		1	2	1	0	3	1	1	2	1	1	2	1		1	4	3	2	2	0	0	0	0
1202	0	15	1	0	1	43.61666667	0	RCR	Private	10	10	100	4			3	3	3	3			2			4	2		4		3	0	0	4	2	3		3		0	1	0	2	0	1	0	0	1	0
1203	0	8	1	0	1	68.80277778	1	RCR	Private	15	10	150	4	0	3	4	0	3		0	0	1	0	1	2	1	1	3	0	1	1	1	1	4	2	3	2	2	1	1	4	3		2	0	0	2	0
1204	0	15	1	0	0	63.67777778	0	RCR	Private	10	10	100	4	4	0	4		1			0	3	2	0			0			1	3	1	0		2	0		2	0	1	3	4	2	0	1	1	3	0
1205	0	15	1	0	0	67.45	0	RCR	Private	10	10	100	3	3	3	2	3	1	1	1	0	2	0	3	2	2	3	2	2	1	0	0	1	1	3	3	2	3	3	2	3	3	0	0	0	1	1	0
1206	0	15	1	0	1	59.75	1	RCR	Private	15	10	150	4	3	0		3	1			0	2	1	0		2	0		2	1	2	1	0	3	3	0	2	1	0	1	3	4	1	1	0	1	2	0
1207	0	8	1	0	1	51.01388889	0	RCR	WC	10	10	100	4	4	4	4	4	4	4	3	3	3	3	1	4	4	3	4	4	3	4	4	3	4	4	4	4	4	3	0	1	2	0	0	0	0	0	0
1208	0	15	1	0	1	69.12222222	0	RCR	self-funded	15	15	225	2	3	1	4	4	1	2	3	0	2	2	1	3	3	1	3	3	0	3	2	1		2	3	3	3	1	2	2	4	1	0	0	0	0	0
1209	0	20	1	0	1	55.34166667	1	RCR	Workcover,withprivate	10	10	100	4	3	3	3	3	1	2	2	0	2	1	1	4	4	3	2	2	1	4	3	3	4	3	3		4	3	0	1	2	0	0	0	0	1	0
1210	0	15	1	0	1	48.88611111	1	RCR	Private	15	10	150	4	0	3	4	0	3	4	0	0	2	0	0	4	1	1	4	0	1	2	0	0	4	2	1	4	1	1	1	4	4	3	1	0	0	3	0
1211
1212
1213
1214
1215
1216
1217
1218
1219
1220
1221
1222
1223
1224
1225
1226
1227
1228
1229
1230
1231
1232
1233
1234
1235
1236
1237
1238
1239
1240
1241
1242
1243
1244
1245
1246
1247
1248
1249
1250
1251
1252
1253
1254
1255
1256
1257
1258
1259
1260
1261
1262
1263
1264
1265
1266
1267
1268
1269
1270
1271
1272
1273
1274
1275
1276
1277
1278
1279
1280
1281
1282
1283
1284
1285
1286
1287
1288
1289
1290
1291
1292
1293
1294
1295
1296
1297
1298
1299
1300
1301
1302
1303
1304
1305
1306
1307
1308
1309
[truncated: 70 more columns]
